# Supplementary material for: Engineered AcrIIA5 for optogenetic control of CRISPR‐Cas9‐based genome editing
Source: mLife. 2025 Dec 12;4(6):697–708. doi: 10.1002/mlf2.70016 (PMC12754625; doi:10.1002/mlf2.70016)
Supplement: Supplementary file 2 — Supporting Data. [file MLF2-4-697-s002.xlsx]

## Sheet: Results analysis
Original indels formation (Fig. 1d)										Normalized indels formation (Supplementary Fig. 1)
	Dark				Blue light						Dark				Blue light
	rep. 1	rep. 2	rep. 3	average	rep. 1	rep. 2	rep. 3	average			rep. 1	rep. 2	rep. 3	average	rep. 1	rep. 2	rep. 3	average
Untreated	0.00484922	0.0106804	0.0104635	0.00866437	0.00562756	0.00982562	0.00888463	0.0081126		Untreated	0.0194047	0.0427386	0.0418708	0.0346714	0.0216314	0.037768	0.034151	0.0311835
SpCas9 only	0.249326	0.257724	0.24265	0.2499	0.278417	0.25057	0.251485	0.260157		SpCas9 only	1				1
wtAcrIIA5	0.00797784	0.00429742	0.00813784	0.00680437	0.00734267	0.0140464	0.0153438	0.0122443		wtAcrIIA5	0.0319241	0.0171966	0.0325644	0.0272284	0.028224	0.0539922	0.0589789	0.047065
hybrid N-ter	0.108954	0.102954	0.107119	0.106342	0.0834976	0.089684	0.0902462	0.0878092		hybrid N-ter	0.435991	0.411981	0.428647	0.425539	0.320951	0.34473	0.346891	0.337524
hybrid N20	0.20339	0.194308	0.197258	0.198319	0.190553	0.180881	0.180937	0.184124		hybrid N20	0.813885	0.777544	0.789347	0.793592	0.732454	0.695278	0.695493	0.707742
hybrid D41	0.180065	0.202103	0.198587	0.193585	0.177307	0.169197	0.18304	0.176515		hybrid D41	0.720548	0.808735	0.794664	0.774649	0.681538	0.650365	0.703576	0.678493
hybrid K49	0.176172	0.157726	0.158054	0.163984	0.169035	0.157854	0.160553	0.162481		hybrid K49	0.704969	0.631155	0.632468	0.656198	0.649744	0.606765	0.617139	0.624549
hybrid G57	0.173164	0.16096	0.166528	0.166884	0.182958	0.158414	0.171644	0.171005		hybrid G57	0.692935	0.644097	0.66638	0.667804	0.70326	0.608918	0.659771	0.657316
hybrid S67	0.205485	0.207059	0.213904	0.208816	0.185829	0.174507	0.173612	0.177983		hybrid S67	0.822268	0.828568	0.85596	0.835599	0.714295	0.670777	0.667336	0.684136
hybrid K71	0.202663	0.206274	0.210585	0.206507	0.214794	0.200267	0.21415	0.209737		hybrid K71	0.810976	0.825424	0.842678	0.826359	0.825631	0.769791	0.823155	0.806192
hybrid A86	0.177546	0.159183	0.16538	0.167369	0.164623	0.150736	0.152103	0.155821		hybrid A86	0.710467	0.636985	0.661783	0.669745	0.632785	0.579404	0.584657	0.598949
hybrid L109	0.092862	0.0859432	0.0976159	0.0921404	0.222744	0.213398	0.214937	0.217026		hybrid L109	0.371597	0.34391	0.39062	0.368709	0.856189	0.820268	0.826184	0.834214
hybrid L122	0.122823	0.115507	0.115194	0.117841	0.169915	0.164598	0.1765	0.170338		hybrid L122	0.49149	0.462213	0.46096	0.471554	0.653124	0.632687	0.678436	0.654749
hybrid G132	0.119948	0.116404	0.121123	0.119158	0.146369	0.138994	0.1434	0.142921		hybrid G132	0.479982	0.465801	0.484684	0.476823	0.562619	0.534271	0.551205	0.549365
hybrid C-ter	0.00547731	0.00989019	0.00736717	0.00757822	0.00831471	0.0111298	0.00956012	0.00966823		hybrid C-ter	0.021918	0.0395766	0.0294805	0.030325	0.0319604	0.0427813	0.0367475	0.0371631
Original indels formation (Fig. 1e)										Normalized indels formation (Supplementary Fig. 4)
	Dark				Blue light						Dark				Blue light
	rep. 1	rep. 2	rep. 3	average	rep. 1	rep. 2	rep. 3	average			rep. 1	rep. 2	rep. 3	average	rep. 1	rep. 2	rep. 3	average
Untreated	0.00878602	0.0101953	0.00671554	0.00856562	0.00851725	0.0100491	0.00875029	0.00910553		Untreated	0.0349485	0.0405542	0.0267126	0.0340718	0.0297408	0.0350896	0.0305546	0.031795
SpCas9 only	0.259606	0.228215	0.266377	0.251399	0.275789	0.277489	0.305869	0.286382		SpCas9 only	1				1
wtAcrIIA5	0.0224818	0.0228232	0.0335024	0.0262692	0.0136195	0.0118379	0.0174786	0.014312		wtAcrIIA5	0.0894267	0.0907847	0.133264	0.104492	0.047557	0.041336	0.0610323	0.0499751
hybrid n1	0.0647052	0.0514858	0.062473	0.0595547	0.153689	0.141316	0.145008	0.146671		hybrid n1	0.25738	0.204797	0.248501	0.236893	0.536656	0.493453	0.506345	0.512151
hybrid n2	0.0289372	0.0282155	0.0313159	0.0294895	0.139122	0.114092	0.139338	0.130851		hybrid n2	0.115105	0.112234	0.124566	0.117302	0.485793	0.398391	0.486545	0.45691
hybrid n3	0.078951	0.077733	0.078603	0.078429	0.183432	0.174307	0.181704	0.179814		hybrid n3	0.314046	0.309201	0.312662	0.31197	0.640516	0.60865	0.63448	0.627882
hybrid n4	0.195454	0.174152	0.181764	0.18379	0.197188	0.160897	0.168575	0.175553		hybrid n4	0.777462	0.692729	0.723008	0.731066	0.688547	0.561824	0.588636	0.613002
hybrid n5	0.0284737	0.0244558	0.0313196	0.028083	0.0934339	0.0964567	0.0894727	0.0931211		hybrid n5	0.113261	0.0972787	0.124581	0.111707	0.326256	0.336811	0.312424	0.325164
hybrid n6	0.0429338	0.0383081	0.0457409	0.0423276	0.133469	0.117405	0.13576	0.128878		hybrid n6	0.170779	0.15238	0.181945	0.168368	0.466051	0.409959	0.474051	0.450021
hybrid n7	0.046262	0.0400452	0.0406343	0.0423138	0.168735	0.146507	0.147282	0.154175		hybrid n7	0.184018	0.159289	0.161633	0.168313	0.589196	0.51158	0.514284	0.538353
hybrid n8	0.0176372	0.0173353	0.0223595	0.0191107	0.0946399	0.082119	0.0843626	0.0870405		hybrid n8	0.0701561	0.0689553	0.08894	0.0760172	0.330467	0.286746	0.29458	0.303931
hybrid n9	0.0330552	0.0320166	0.0362134	0.0337617	0.125675	0.125493	0.13006	0.127076		hybrid n9	0.131485	0.127354	0.144047	0.134295	0.438835	0.438202	0.45415	0.443729
hybrid n10	0.0682555	0.0669968	0.0621761	0.0658095	0.240887	0.230325	0.222973	0.231395		hybrid n10	0.271502	0.266496	0.24732	0.261773	0.841137	0.804259	0.778585	0.807994
hybrid n11	0.0273534	0.0310754	0.0368741	0.0317676	0.154253	0.154362	0.149294	0.152636		hybrid n11	0.108805	0.12361	0.146675	0.126363	0.538626	0.539006	0.521309	0.532981
hybrid n12	0.118089	0.116239	0.116862	0.117064	0.192137	0.184583	0.181109	0.185943		hybrid n12	0.469727	0.462369	0.464847	0.465648	0.67091	0.644533	0.632405	0.649283
Original indels formation (Fig. 2a,b,c)										Normalized indels formation (Supplementary Fig. 7)
	Dark				Blue light						Dark				Blue light
	rep. 1	rep. 2	rep. 3	average	rep. 1	rep. 2	rep. 3	average			rep. 1	rep. 2	rep. 3	average	rep. 1	rep. 2	rep. 3	average
Untreated	0.0021561	0.00197707	0.0103364	0.00482318	0.00122098	0.0021238	0.00674124	0.00336201		Untreated	0.00500572	0.00459007	0.0239976	0.0111978	0.00306116	0.00532463	0.0169011	0.00842897
SpCas9 only-n2n3n10	0.46109	0.400769	0.43032	0.430726	0.407833	0.39629	0.392466	0.398863		SpCas9 only-n2n3n10	1				1
wtAcrIIA5-n2n3n10	0.00266539	0.00253648	0.00973616	0.00497935	0.00324529	0.00279793	0.0186819	0.00824171		wtAcrIIA5-n2n3n10	0.00618813	0.00588885	0.0226041	0.0115603	0.00813636	0.00701477	0.0468379	0.020663
hybrid n2	0.0188286	0.0221848	0.0248531	0.0219555	0.119509	0.119173	0.135384	0.124689		hybrid n2	0.0437135	0.0515056	0.0577004	0.0509732	0.299625	0.298783	0.339426	0.312611
hybrid n2-V416T	0.232715	0.237951	0.2445	0.238389	0.428675	0.450563	0.423328	0.434188		hybrid n2-V416T	0.540285	0.552441	0.567646	0.553458	1.07474	1.12962	1.06134	1.08856
hybrid n2-I427V	0.107919	0.127219	0.103887	0.113008	0.433741	0.422653	0.430751	0.429048		hybrid n2-I427V	0.250552	0.295358	0.241191	0.262367	1.08744	1.05964	1.07995	1.07568
hybrid n2-V416I	0.183949	0.192224	0.186854	0.187676	0.387717	0.395939	0.412824	0.398827		hybrid n2-V416I	0.427067	0.446279	0.43381	0.435719	0.972056	0.99267	1.035	0.999909
hybrid n2-V416L	0.312149	0.315128	0.258723	0.295333	0.43517	0.456291	0.438559	0.44334		hybrid n2-V416L	0.724703	0.73162	0.600666	0.685663	1.09103	1.14398	1.09952	1.11151
hybrid n2-I539E	0.429739	0.439447	0.422082	0.430422	0.465201	0.45918	0.482722	0.469034		hybrid n2-I539E	0.997707	1.02025	0.97993	0.999294	1.16632	1.15122	1.21024	1.17593
hybrid n2-N425C	0.184082	0.185364	0.182515	0.183987	0.451284	0.453144	0.441079	0.448502		hybrid n2-N425C	0.427376	0.430353	0.423739	0.427156	1.13143	1.13609	1.10584	1.12445
hybrid n2-I470L	0.189962	0.172101	0.183625	0.181896	0.479577	0.441858	0.407529	0.442988		hybrid n2-I470L	0.441028	0.39956	0.426315	0.422301	1.20236	1.10779	1.02173	1.11063
hybrid n2-G528A	0.0422468	0.0626428	0.0534614	0.0527837	0.33883	0.316845	0.344344	0.33334		hybrid n2-G528A	0.0980828	0.145435	0.124119	0.122546	0.849489	0.794371	0.863315	0.835725
hybrid n2-N538E	0.0273164	0.0290248	0.0303512	0.0288975	0.177501	0.187466	0.181524	0.182164		hybrid n2-N538E	0.0634193	0.0673858	0.0704652	0.0670901	0.445017	0.470002	0.455103	0.456707
hybrid n2-T406-07A	0.0407918	0.0468426	0.0495561	0.0457302	0.312976	0.293862	0.274178	0.293672		hybrid n2-T406-07A	0.0947047	0.108752	0.115052	0.10617	0.784671	0.736749	0.687399	0.736273
hybrid n2-C450A	0.0704121	0.0798146	0.0924875	0.0809048	0.372763	0.391484	0.386882	0.38371		hybrid n2-C450A	0.163473	0.185302	0.214724	0.187833	0.934563	0.981501	0.969963	0.962009
hybrid n2-N414A	0.0453068	0.066178	0.060545	0.0573433	0.345477	0.304127	0.303435	0.31768		hybrid n2-N414A	0.105187	0.153643	0.140565	0.133132	0.866155	0.762485	0.760751	0.796464
hybrid n2-Q513H	0.0922019	0.113712	0.120522	0.108812	0.134553	0.144058	0.142952	0.140521		hybrid n2-Q513H	0.214061	0.264001	0.279811	0.252624	0.33734	0.361172	0.3584	0.352304
hybrid n3	0.0665955	0.0654034	0.0606911	0.06423	0.183222	0.188295	0.175254	0.182257		hybrid n3	0.154612	0.151844	0.140904	0.14912	0.459362	0.47208	0.439383	0.456942
hybrid n3-V416T	0.251761	0.269426	0.259694	0.260294	0.318408	0.351451	0.327576	0.332478		hybrid n3-V416T	0.584504	0.625516	0.60292	0.604313	0.798288	0.881131	0.821275	0.833565
hybrid n3-I427V	0.176785	0.203047	0.186107	0.188646	0.376869	0.319456	0.354517	0.35028		hybrid n3-I427V	0.410434	0.471407	0.432077	0.437973	0.944857	0.800917	0.888818	0.878197
hybrid n3-V416I	0.225975	0.235963	0.268996	0.243645	0.349668	0.347609	0.342896	0.346724		hybrid n3-V416I	0.524638	0.547825	0.624518	0.56566	0.876661	0.871498	0.859684	0.869281
hybrid n3-V416L	0.306871	0.306067	0.276281	0.296406	0.373574	0.359409	0.36806	0.367014		hybrid n3-V416L	0.71245	0.710582	0.64143	0.688154	0.936596	0.901085	0.922773	0.920151
hybrid n3-I539E	0.307146	0.349661	0.323148	0.326652	0.349025	0.337241	0.326652	0.337639		hybrid n3-I539E	0.713089	0.811793	0.75024	0.758374	0.875051	0.845505	0.818957	0.846504
hybrid n3-N425C	0.306916	0.295591	0.301013	0.301173	0.426554	0.386733	0.391566	0.401618		hybrid n3-N425C	0.712554	0.686262	0.698849	0.699222	1.06942	0.969589	0.981706	1.00691
hybrid n3-I470L	0.169532	0.169857	0.177283	0.172224	0.317115	0.300627	0.290984	0.302909		hybrid n3-I470L	0.393596	0.394349	0.41159	0.399845	0.795047	0.753709	0.729534	0.75943
hybrid n3-G528A	0.145758	0.128742	0.124136	0.132879	0.271293	0.297882	0.312773	0.293983		hybrid n3-G528A	0.338399	0.298895	0.288201	0.308499	0.680166	0.746829	0.784161	0.737052
hybrid n3-N538E	0.062654	0.0766853	0.0688947	0.0694114	0.257698	0.217435	0.206641	0.227258		hybrid n3-N538E	0.145461	0.178037	0.15995	0.16115	0.646082	0.545137	0.518075	0.569765
hybrid n3-T406-07A	0.0627313	0.0830322	0.0859803	0.0772479	0.262057	0.231696	0.247942	0.247232		hybrid n3-T406-07A	0.145641	0.192772	0.199617	0.179343	0.657009	0.580891	0.621622	0.619841
hybrid n3-C450A	0.172362	0.156515	0.154033	0.16097	0.353826	0.362196	0.375942	0.363988		hybrid n3-C450A	0.400165	0.363374	0.357612	0.373717	0.887087	0.90807	0.942533	0.912564
hybrid n3-N414A	0.257705	0.314211	0.296905	0.289607	0.313426	0.315861	0.296996	0.308761		hybrid n3-N414A	0.598302	0.72949	0.689312	0.672368	0.785799	0.791904	0.744607	0.774103
hybrid n3-Q513H	0.174319	0.209132	0.202977	0.195476	0.247854	0.239159	0.253256	0.246756		hybrid n3-Q513H	0.404709	0.485534	0.471242	0.453829	0.621401	0.599602	0.634945	0.618649
hybrid n10	0.0350359	0.0408361	0.0535427	0.0431382	0.280473	0.272541	0.265236	0.27275		hybrid n10	0.0813415	0.0948075	0.124308	0.100152	0.703181	0.683296	0.66498	0.683819
hybrid n10-V416T	0.203245	0.181209	0.190901	0.191785	0.293332	0.300429	0.315636	0.303132		hybrid n10-V416T	0.471866	0.420705	0.443206	0.445259	0.735421	0.753212	0.791339	0.759991
hybrid n10-I427V	0.0640896	0.0693332	0.0907756	0.0747328	0.270106	0.280968	0.276452	0.275842		hybrid n10-I427V	0.148794	0.160968	0.21075	0.173504	0.677189	0.704422	0.693101	0.69157
hybrid n10-V416I	0.11004	0.123278	0.150185	0.127834	0.280612	0.25248	0.31704	0.283377		hybrid n10-V416I	0.255475	0.286209	0.348677	0.296787	0.70353	0.632998	0.794859	0.710463
hybrid n10-V416L	0.18332	0.187961	0.215305	0.195528	0.327618	0.319106	0.315499	0.320741		hybrid n10-V416L	0.425606	0.436381	0.499864	0.45395	0.82138	0.80004	0.790995	0.804138
hybrid n10-I539E	0.282304	0.272197	0.266528	0.273676	0.321725	0.291046	0.292396	0.301722		hybrid n10-I539E	0.655414	0.631948	0.618788	0.635383	0.806605	0.72969	0.733073	0.756456
hybrid n10-N425C	0.117003	0.119351	0.128146	0.1215	0.289892	0.307452	0.326475	0.30794		hybrid n10-N425C	0.271641	0.277092	0.297512	0.282082	0.726796	0.77082	0.818515	0.772044
hybrid n10-I470L	0.0959487	0.105062	0.132365	0.111125	0.285413	0.274636	0.318912	0.292987		hybrid n10-I470L	0.22276	0.243917	0.307306	0.257994	0.715566	0.688547	0.799552	0.734555
hybrid n10-G528A	0.0269093	0.0237652	0.042616	0.0310969	0.21758	0.2011	0.248905	0.222528		hybrid n10-G528A	0.0624743	0.0551747	0.0989399	0.0721963	0.545501	0.504183	0.624036	0.557907
hybrid n10-N538E	0.0159225	0.0180084	0.0270809	0.0203373	0.195271	0.201608	0.229635	0.208838		hybrid n10-N538E	0.0369666	0.0418094	0.0628727	0.0472162	0.489569	0.505456	0.575725	0.523583
hybrid n10-T406-07A	0.0980629	0.105235	0.112715	0.105338	0.28919	0.261099	0.285272	0.27852		hybrid n10-T406-07A	0.227669	0.244321	0.261686	0.244558	0.725035	0.654608	0.715212	0.698285
hybrid n10-C450A	0.0298558	0.0365116	0.050279	0.0388822	0.229179	0.198194	0.266056	0.231143		hybrid n10-C450A	0.0693151	0.0847676	0.116731	0.0902711	0.57458	0.496896	0.667035	0.579504
hybrid n10-N414A	0.0357367	0.0455463	0.0478649	0.0430493	0.253374	0.18111	0.165395	0.19996		hybrid n10-N414A	0.0829685	0.105743	0.111126	0.0999459	0.63524	0.454067	0.414665	0.501324
hybrid n10-Q513H	0.106054	0.109453	0.110912	0.108806	0.148645	0.14751	0.161419	0.152525		hybrid n10-Q513H	0.246222	0.254112	0.257501	0.252612	0.372673	0.369827	0.404698	0.382399
Original indels formation (Fig. 4c and Supplementary Fig. 11)										Normalized indels formation
	Dark				Blue light						Dark				Blue light
	rep. 1	rep. 2	rep. 3	average	rep. 1	rep. 2	rep. 3	average			rep. 1	rep. 2	rep. 3	average	rep. 1	rep. 2	rep. 3	average
Untreated	0.00297132	0.00804677	0.011384	0.00746737	0.0026688	0.00329261	0.00407266	0.00334469		Untreated	0.0113894	0.0308442	0.0436363	0.0286233	0.0116191	0.014335	0.0177311	0.0145617
SpCas9 only	0.230649	0.286942	0.265062	0.260884	0.235319	0.23138	0.222371	0.22969		SpCas9 only	0.884104	1.09988	1.01601	1	1.02451	1.00736	0.968136	1
0.05 fold-LOV9	0.00683481	0.00724783	0.00773681	0.00727315	0.0319405	0.031099	0.0303735	0.0311377		0.05 fold-LOV9	0.0261986	0.0277818	0.0296561	0.0278788	0.139059	0.135396	0.132237	0.135564
0.1 fold-LOV9	0.00470207	0.00474244	0.00406861	0.00450438	0.0185032	0.017988	0.0200734	0.0188549		0.1 fold-LOV9	0.0180236	0.0181783	0.0155955	0.0172658	0.0805571	0.0783141	0.0873936	0.0820883
0.2 fold-LOV9	0.00162338	0.00323568	0.0035122	0.00279042	0.0165291	0.0145767	0.0129208	0.0146755		0.2 fold-LOV9	0.00622259	0.0124027	0.0134626	0.010696	0.0719628	0.0634624	0.0562532	0.0638928
0.05 fold-LOV9-I427V	0.0211142	0.0168083	0.014574	0.0174988	0.0598328	0.0612666	0.0644001	0.0618332		0.05 fold-LOV9-I427V	0.080933	0.0644281	0.0558637	0.0670749	0.260494	0.266736	0.280378	0.269203
0.1 fold-LOV9-I427V	0.0123759	0.0116512	0.0112984	0.0117751	0.0400748	0.0369766	0.0432411	0.0400975		0.1 fold-LOV9-I427V	0.0474381	0.0446602	0.0433081	0.0451354	0.174473	0.160985	0.188258	0.174572
0.2 fold-LOV9-I427V	0.00673267	0.00723219	0.00745893	0.00714126	0.0188952	0.0207969	0.023844	0.0211787		0.2 fold-LOV9-I427V	0.0258071	0.0277218	0.0285909	0.0273733	0.0822639	0.0905435	0.103809	0.0922056
0.05 fold-LOV9-V416L	0.0186072	0.0238324	0.0226753	0.021705	0.0378478	0.025848	0.0282934	0.0306631		0.05 fold-LOV9-V416L	0.0713234	0.0913524	0.086917	0.0831976	0.164778	0.112534	0.123181	0.133498
0.1 fold-LOV9-V416L	0.0172639	0.019691	0.0185122	0.018489	0.02105	0.0281754	0.0257129	0.0249794		0.1 fold-LOV9-V416L	0.0661743	0.0754778	0.0709594	0.0708705	0.0916452	0.122667	0.111946	0.108753
0.2 fold-LOV9-V416L	0.010523	0.0090499	0.00914395	0.00957227	0.0167482	0.0180181	0.0165661	0.0171108		0.2 fold-LOV9-V416L	0.0403357	0.0346893	0.0350498	0.0366916	0.0729168	0.0784453	0.0721238	0.0744953
0.05 fold-LOV9-G528A	0.00688213	0.00808676	0.0078124	0.00759376	0.0190854	0.0227542	0.0221499	0.0213299		0.05 fold-LOV9-G528A	0.02638	0.0309975	0.0299458	0.0291078	0.0830921	0.099065	0.0964341	0.0928637
0.1 fold-LOV9-G528A	0.00458253	0.00449096	0.0052027	0.00475873	0.0145319	0.0158739	0.0144102	0.0149387		0.1 fold-LOV9-G528A	0.0175654	0.0172144	0.0199425	0.0182407	0.0632674	0.0691103	0.0627375	0.0650384
0.2 fold-LOV9-G528A	0.00208921	0.00171749	0.00218699	0.00199789	0.00837478	0.00858141	0.00790874	0.00828831		0.2 fold-LOV9-G528A	0.00800817	0.00658333	0.00838297	0.00765816	0.0364612	0.0373609	0.0344322	0.0360848
0.05 fold-LOV9-N538E	0.00621925	0.00523174	0.00539067	0.00561389	0.0118	0.0140995	0.0117794	0.0125596		0.05 fold-LOV9-N538E	0.0238391	0.0200539	0.0206631	0.0215187	0.0513735	0.0613851	0.051284	0.0546808
0.1 fold-LOV9-N538E	0.00269773	0.00396267	0.00372563	0.00346201	0.00784235	0.00721128	0.0117008	0.00891814		0.1 fold-LOV9-N538E	0.0103407	0.0151893	0.0142808	0.0132703	0.0341432	0.0313957	0.0509416	0.0388268
0.2 fold-LOV9-N538E	0.00260902	0.00282734	0.00257114	0.00266917	0.00627764	0.00559802	0.00537484	0.00575017		0.2 fold-LOV9-N538E	0.0100007	0.0108375	0.00985549	0.0102312	0.0273309	0.0243721	0.0234004	0.0250345
0.05 fold-LOV9-T406-07A	0.0110756	0.0109931	0.0113173	0.0111286	0.031592	0.0309798	0.0348329	0.0324682		0.05 fold-LOV9-T406-07A	0.0424539	0.0421377	0.0433805	0.0426573	0.137542	0.134876	0.151652	0.141357
0.1 fold-LOV9-T406-07A	0.00658395	0.00704512	0.00686526	0.00683144	0.0227	0.0246465	0.0291551	0.0255006		0.1 fold-LOV9-T406-07A	0.025237	0.0270047	0.0263153	0.0261857	0.0988289	0.107303	0.126932	0.111022
0.2 fold-LOV9-T406-07A	0.00314172	0.00533209	0.00347101	0.00398161	0.0162141	0.0150522	0.0137522	0.0150062		0.2 fold-LOV9-T406-07A	0.0120426	0.0204385	0.0133048	0.015262	0.070591	0.0655327	0.0598729	0.0653322
0.05 fold-LOV9-C450A	0.0110004	0.0129032	0.0115129	0.0118055	0.0245417	0.0254361	0.0316036	0.0271938		0.05 fold-LOV9-C450A	0.0421657	0.0494595	0.0441304	0.0452519	0.106847	0.110741	0.137592	0.118393
0.1 fold-LOV9-C450A	0.00685806	0.00777755	0.00974662	0.00812741	0.01804	0.0177784	0.0158957	0.0172381		0.1 fold-LOV9-C450A	0.0262877	0.0298122	0.0373599	0.0311533	0.0785408	0.0774018	0.0692052	0.0750492
0.2 fold-LOV9-C450A	0.00589189	0.00597513	0.00860563	0.00682422	0.0118212	0.0162105	0.0185194	0.0155171		0.2 fold-LOV9-C450A	0.0225843	0.0229033	0.0329864	0.026158	0.051466	0.0705756	0.0806278	0.0675565
0.05 fold-LOV9-N414A	0.00881846	0.0102118	0.0144158	0.0111487	0.0263166	0.0261653	0.0216977	0.0247265		0.05 fold-LOV9-N414A	0.0338022	0.039143	0.0552574	0.0427342	0.114574	0.113916	0.0944652	0.107652
0.1 fold-LOV9-N414A	0.0100301	0.00760109	0.00748778	0.00837298	0.0181879	0.0175442	0.015182	0.0169714		0.1 fold-LOV9-N414A	0.0384464	0.0291358	0.0287015	0.0320946	0.0791846	0.076382	0.0660979	0.0738882
0.2 fold-LOV9-N414A	0.00503204	0.00437603	0.00465763	0.00468856	0.0139101	0.0144396	0.0107147	0.0130215		0.2 fold-LOV9-N414A	0.0192884	0.0167738	0.0178532	0.0179718	0.0605605	0.0628655	0.0466485	0.0566915
										Normalized indels formation
	Dark										Dark
	rep. 1	rep. 2	rep. 3	average							rep. 1	rep. 2	rep. 3	average
Untreated	0.00730701	0.0075903	0.0091503	0.00801587						Untreated	0.023488	0.0243986	0.0294132	0.0257666
SpCas9 only	0.314686	0.310979	0.30762	0.311095						SpCas9 only	1.01154	0.999628	0.988829	1
0.1 fold-wtAcrIIA5	0.012433	0.013787	0.0115658	0.0125953						0.1 fold-wtAcrIIA5	0.0399654	0.0443175	0.0371778	0.0404869
0.2 fold-wtAcrIIA5	0.0103399	0.0107931	0.0135844	0.0115725						0.2 fold-wtAcrIIA5	0.0332372	0.0346939	0.0436665	0.0371992
0.3 fold-wtAcrIIA5	0.00892081	0.00919418	0.00934119	0.00915206						0.3 fold-wtAcrIIA5	0.0286755	0.0295542	0.0300268	0.0294188
0.4 fold-wtAcrIIA5	0.0103206	0.0093546	0.00968236	0.00978584						0.4 fold-wtAcrIIA5	0.0331749	0.0300699	0.0311235	0.0314561
0.5 fold-wtAcrIIA5	0.00930627	0.00866647	0.00808506	0.00868593						0.5 fold-wtAcrIIA5	0.0299146	0.0278579	0.025989	0.0279205
0.1 fold-hybrid C-ter	0.0172721	0.0180203	0.0184056	0.0178993						0.1 fold-hybrid C-ter	0.0555203	0.0579252	0.059164	0.0575365
0.2 fold-hybrid C-ter	0.0156044	0.0186987	0.0231217	0.0191416						0.2 fold-hybrid C-ter	0.0501596	0.0601061	0.0743234	0.0615297
0.3 fold-hybrid C-ter	0.0132244	0.0121578	0.0117271	0.0123698						0.3 fold-hybrid C-ter	0.0425093	0.0390806	0.0376961	0.039762
0.4 fold-hybrid C-ter	0.0121696	0.0108074	0.0111028	0.0113599						0.4 fold-hybrid C-ter	0.0391185	0.0347399	0.0356894	0.0365159
0.5 fold-hybrid C-ter	0.0103021	0.0111335	0.00804677	0.00982746						0.5 fold-hybrid C-ter	0.0331156	0.0357881	0.0258659	0.0315899
Original indels formation (Fig. 4a and Supplementary Fig. 10b)										Normalized indels formation
	Dark										Dark
	rep. 1	rep. 2	rep. 3	average							rep. 1	rep. 2	rep. 3	average
Untreated	0.00433952	0.00401747	0.00452524	0.00429408						Untreated	0.0146431	0.0135564	0.0152698	0.0144898
SaCas9 only	0.294395	0.313962	0.280702	0.296353						SaCas9 only	0.993392	1.05942	0.947188	1
0.1 fold-wtAcrIIA5	0.0118676	0.0111878	0.00955083	0.0108687						0.1 fold-wtAcrIIA5	0.0400455	0.0377515	0.0322279	0.036675
0.2 fold-wtAcrIIA5	0.0177978	0.0104896	0.00775142	0.0120129						0.2 fold-wtAcrIIA5	0.0600561	0.0353958	0.0261561	0.040536
0.3 fold-wtAcrIIA5	0.00921969	0.00765854	0.00729082	0.00805635						0.3 fold-wtAcrIIA5	0.0311105	0.0258427	0.0246018	0.027185
0.4 fold-wtAcrIIA5	0.00479447	0.00976517	0.00611908	0.00689291						0.4 fold-wtAcrIIA5	0.0161782	0.0329512	0.020648	0.0232591
0.5 fold-wtAcrIIA5	0.00848104	0.00693419	0.0072392	0.00755148						0.5 fold-wtAcrIIA5	0.0286181	0.0233985	0.0244277	0.0254814
0.1 fold-hybrid C-ter	0.0225299	0.0137555	0.0117683	0.0160179						0.1 fold-hybrid C-ter	0.0760238	0.0464159	0.0397103	0.05405
0.2 fold-hybrid C-ter	0.00625696	0.00680717	0.00901893	0.00736102						0.2 fold-hybrid C-ter	0.0211132	0.0229698	0.0304331	0.0248387
0.3 fold-hybrid C-ter	0.00704695	0.0128758	0.00999508	0.00997261						0.3 fold-hybrid C-ter	0.0237789	0.0434475	0.033727	0.0336511
0.4 fold-hybrid C-ter	0.0189824	0.0170249	0.0143793	0.0167955						0.4 fold-hybrid C-ter	0.0640534	0.057448	0.048521	0.0566741
0.5 fold-hybrid C-ter	0.0122985	0.0274021	0.0285714	0.0227573						0.5 fold-hybrid C-ter	0.0414995	0.0924646	0.0964102	0.0767914
Original indels formation (Fig. 4a and Supplementary Fig. 10c)										Normalized indels formation
	Dark										Dark
	rep. 1	rep. 2	rep. 3	average							rep. 1	rep. 2	rep. 3	average
Untreated	0.00585766	0.00601628	0.00812185	0.00666526						Untreated	0.0107807	0.0110727	0.0149479	0.0122671
NmeCas9 only	0.556696	0.538389	0.534951	0.543345						NmeCas9 only	1.02457	0.990878	0.98455	1
0.1 fold-wtAcrIIA5	0.0599489	0.0556086	0.055317	0.0569582						0.1 fold-wtAcrIIA5	0.110333	0.102345	0.101808	0.104829
0.2 fold-wtAcrIIA5	0.0352921	0.0339289	0.0373479	0.035523						0.2 fold-wtAcrIIA5	0.0649533	0.0624445	0.0687369	0.0653782
0.3 fold-wtAcrIIA5	0.0272951	0.0269278	0.0278109	0.0273446						0.3 fold-wtAcrIIA5	0.0502353	0.0495592	0.0511846	0.0503264
0.4 fold-wtAcrIIA5	0.0263788	0.024532	0.023841	0.0249173						0.4 fold-wtAcrIIA5	0.0485488	0.0451498	0.0438782	0.045859
0.5 fold-wtAcrIIA5	0.0224387	0.0361902	0.0225557	0.0270615						0.5 fold-wtAcrIIA5	0.0412972	0.0666063	0.0415126	0.0498054
0.1 fold-hybrid C-ter	0.095566	0.0895543	0.102176	0.0957653						0.1 fold-hybrid C-ter	0.175884	0.16482	0.188049	0.176251
0.2 fold-hybrid C-ter	0.0643358	0.0645539	0.053703	0.0608642						0.2 fold-hybrid C-ter	0.118407	0.118808	0.0988377	0.112018
0.3 fold-hybrid C-ter	0.047557	0.0477645	0.0475715	0.047631						0.3 fold-hybrid C-ter	0.0875263	0.0879082	0.087553	0.0876625
0.4 fold-hybrid C-ter	0.038964	0.0468639	0.0508828	0.0455702						0.4 fold-hybrid C-ter	0.0717113	0.0862506	0.0936473	0.0838697
0.5 fold-hybrid C-ter	0.0338384	0.0268271	0.0281404	0.029602						0.5 fold-hybrid C-ter	0.0622779	0.049374	0.051791	0.0544809
Original indels formation (Fig. 4a and Supplementary Fig. 10d)										Normalized indels formation
	Dark										Dark
	rep. 1	rep. 2	rep. 3	average							rep. 1	rep. 2	rep. 3	average
Untreated	0.00482876	0.00394091	0.00441956	0.00439641						Untreated	0.036924	0.0301349	0.033795	0.033618
St1Cas9 only	0.128935	0.130636	0.132756	0.130776						St1Cas9 only	0.985927	0.998932	1.01514	1
0.1 fold-wtAcrIIA5	0.00581239	0.00699253	0.00526082	0.00602191						0.1 fold-wtAcrIIA5	0.0444455	0.0534697	0.0402278	0.0460477
0.2 fold-wtAcrIIA5	0.00511741	0.00554492	0.00472595	0.00512943						0.2 fold-wtAcrIIA5	0.0391313	0.0424003	0.0361378	0.0392231
0.3 fold-wtAcrIIA5	0.00614768	0.00478481	0.00510755	0.00534668						0.3 fold-wtAcrIIA5	0.0470094	0.036588	0.0390558	0.0408844
0.4 fold-wtAcrIIA5	0.00511623	0.0055136	0.00517698	0.00526894						0.4 fold-wtAcrIIA5	0.0391222	0.0421608	0.0395867	0.0402899
0.5 fold-wtAcrIIA5	0.00506959	0.00613731	0.0052906	0.00549917						0.5 fold-wtAcrIIA5	0.0387656	0.0469301	0.0404555	0.0420504
0.1 fold-hybrid C-ter	0.0076259	0.00876863	0.0133469	0.00991382						0.1 fold-hybrid C-ter	0.0583129	0.0670509	0.10206	0.0758079
0.2 fold-hybrid C-ter	0.00559879	0.0043343	0.00615553	0.00536287						0.2 fold-hybrid C-ter	0.0428122	0.033143	0.0470694	0.0410082
0.3 fold-hybrid C-ter	0.00508533	0.00556676	0.00512233	0.00525814						0.3 fold-hybrid C-ter	0.0388859	0.0425672	0.0391688	0.0402073
0.4 fold-hybrid C-ter	0.0067884	0.00769765	0.00683118	0.00710575						0.4 fold-hybrid C-ter	0.0519088	0.0588615	0.0522359	0.0543354
0.5 fold-hybrid C-ter	0.00541509	0.00626496	0.0081652	0.00661508						0.5 fold-hybrid C-ter	0.0414075	0.0479062	0.0624367	0.0505835
Original indels formation (Fig. 3a)										Normalized indels formation (Supplementary Fig. 9a)
	Dark				Blue light						Dark				Blue light
	rep. 1	rep. 2	rep. 3	average	rep. 1	rep. 2	rep. 3	average			rep. 1	rep. 2	rep. 3	average	rep. 1	rep. 2	rep. 3	average
Untreated	0.0310593	0.0147695	0.0191109	0.0216466	0.0169795	0.0122312	0.0100513	0.0130873		Untreated	0.112305	0.0534042	0.0691017	0.0782703	0.0650374	0.0468498	0.0384997	0.050129
SaCas9 only	0.287303	0.290895	0.251487	0.276562	0.280207	0.260995	0.242018	0.261073		SaCas9 only	1.03884	1.05183	0.909336	1	1.07329	0.9997	0.927011	1
0.5 fold-wtAcrIIA5	0.0412168	0.020487	0.0209726	0.0275588	0.033465	0.0164909	0.0150605	0.0216721		0.5 fold-wtAcrIIA5	0.149033	0.0740775	0.0758332	0.099648	0.128182	0.0631657	0.057687	0.0830117
1 fold-wtAcrIIA5	0.0393486	0.0197235	0.013899	0.0243237	0.00255015	0.0133905	0.0140332	0.0099913		1 fold-wtAcrIIA5	0.142278	0.0713169	0.0502566	0.0879504	0.00976794	0.0512902	0.0537521	0.0382701
0.5 fold-hybird n2-G258A	0.0135221	0.0128597	0.0322971	0.0195596	0.0325815	0.0450576	0.0639321	0.0471904		0.5 fold-hybird n2-G258A	0.0488935	0.0464985	0.116781	0.0707243	0.124798	0.172586	0.244882	0.180755
1 fold-hybird n2-G258A	0.00716893	0.0118343	0.0144109	0.011138	0.0221014	0.0266675	0.0282954	0.0256881		1 fold-hybird n2-G258A	0.0259216	0.0427909	0.0521072	0.0402733	0.0846561	0.102146	0.108381	0.0983942
0.5 fold-hybird n2-T406-07A	0.016051	0.0188932	0.0216115	0.0188519	0.0537218	0.0678152	0.0697929	0.0637766		0.5 fold-hybird n2-T406-07A	0.0580377	0.0683148	0.0781436	0.0681653	0.205773	0.259755	0.267331	0.244286
1 fold-hybird n2-T406-07A	0.00837311	0.00874665	0.0134971	0.0102056	0.0406877	0.0481347	0.0457802	0.0448675		1 fold-hybird n2-T406-07A	0.0302758	0.0316264	0.0488031	0.0369018	0.155848	0.184372	0.175354	0.171858
0.5 fold-hybird n2-C450A	0.00800598	0.0116184	0.0174503	0.0123582	0.0386898	0.0458147	0.0436156	0.0427067		0.5 fold-hybird n2-C450A	0.0289483	0.0420102	0.0630975	0.0446853	0.148195	0.175486	0.167063	0.163581
1 fold-hybird n2-C450A	0.0117083	0.0158651	0.0134208	0.0136647	0.0249331	0.0363331	0.0290529	0.0301064		1 fold-hybird n2-C450A	0.0423351	0.0573657	0.0485275	0.0494094	0.0955023	0.139168	0.111282	0.115318
0.5 fold-hybird n10	0.0613158	0.035054	0.033863	0.0434109	0.155629	0.151429	0.167324	0.158127		0.5 fold-hybird n10	0.221707	0.126749	0.122443	0.156967	0.596113	0.580026	0.640907	0.605682
1 fold-hybird n10	0.0631277	0.0323856	0.0243861	0.0399664	0.12942	0.150305	0.135067	0.138264		1 fold-hybird n10	0.228259	0.117101	0.0881759	0.144512	0.495721	0.575722	0.517352	0.529598
Original indels formation (Fig. 3b)										Normalized indels formation (Supplementary Fig. 9b)
	Dark				Blue light						Dark				Blue light
	rep. 1	rep. 2	rep. 3	average	rep. 1	rep. 2	rep. 3	average			rep. 1	rep. 2	rep. 3	average	rep. 1	rep. 2	rep. 3	average
Untreated	0.0460795	0.0204325	0.0259226	0.0308115	0.0459457	0.0161116	0.0191448	0.0270674		Untreated	0.150745	0.0668432	0.0848036	0.100797	0.148534	0.0520857	0.0618915	0.0875036
NmeCas9 only	0.301802	0.304294	0.310937	0.305678	0.306952	0.31909	0.301944	0.309329		NmeCas9 only	0.987321	0.995473	1.01721	1	0.992317	1.03156	0.976127	1
0.5 fold-wtAcrIIA5	0.0373377	0.0349315	0.0447964	0.0390219	0.0740357	0.034173	0.0385218	0.0489102		0.5 fold-wtAcrIIA5	0.122147	0.114276	0.146548	0.127657	0.239343	0.110475	0.124534	0.158117
1 fold-wtAcrIIA5	0.0328349	0.0401859	0.0294608	0.0341605	0.0486519	0.0284085	0.0250762	0.0340455		1 fold-wtAcrIIA5	0.107417	0.131465	0.0963786	0.111753	0.157282	0.0918393	0.0810665	0.110063
0.5 fold-hybird n2-G258A	0.070513	0.0606737	0.0606123	0.063933	0.19302	0.199201	0.175732	0.189318		0.5 fold-hybird n2-G258A	0.230678	0.198489	0.198288	0.209152	0.623996	0.643979	0.568107	0.612027
1 fold-hybird n2-G258A	0.0393205	0.0273473	0.0231607	0.0299428	0.0953824	0.0928836	0.0947226	0.0943295		1 fold-hybird n2-G258A	0.128634	0.0894644	0.0757683	0.0979556	0.308353	0.300275	0.30622	0.304949
0.5 fold-hybird n2-T406-07A	0.106649	0.0858413	0.0931391	0.0952097	0.169754	0.13692	0.141599	0.149424		0.5 fold-hybird n2-T406-07A	0.348893	0.280823	0.304697	0.311471	0.548783	0.442635	0.457761	0.48306
1 fold-hybird n2-T406-07A	0.0571894	0.0624186	0.0532482	0.0576187	0.0808378	0.0769287	0.0820087	0.0799251		1 fold-hybird n2-T406-07A	0.187091	0.204197	0.174197	0.188495	0.261333	0.248696	0.265118	0.258382
0.5 fold-hybird n2-C450A	0.0621606	0.0362009	0.0459176	0.048093	0.102663	0.0822662	0.082039	0.0889893		0.5 fold-hybird n2-C450A	0.203354	0.118428	0.150216	0.157333	0.331889	0.265951	0.265216	0.287685
1 fold-hybird n2-C450A	0.0379938	0.0553589	0.05791	0.0504209	0.114072	0.126309	0.131434	0.123938		1 fold-hybird n2-C450A	0.124294	0.181102	0.189448	0.164948	0.368772	0.408334	0.424902	0.400669
0.5 fold-hybird n10	0.321532	0.321279	0.323664	0.322158	0.397152	0.353874	0.349526	0.366851		0.5 fold-hybird n10	1.05187	1.05104	1.05884	1.05392	1.28392	1.14401	1.12995	1.18596
1 fold-hybird n10	0.274968	0.274535	0.256737	0.268747	0.334862	0.3241	0.291529	0.31683		1 fold-hybird n10	0.899536	0.89812	0.839895	0.879184	1.08255	1.04775	0.942458	1.02425
Original indels formation (Fig. 3c)										Normalized indels formation (Supplementary Fig. 9c)
	Dark				Blue light						Dark				Blue light
	rep. 1	rep. 2	rep. 3	average	rep. 1	rep. 2	rep. 3	average			rep. 1	rep. 2	rep. 3	average	rep. 1	rep. 2	rep. 3	average
Untreated	0.000234181	0.000293781	0.000149332	0.000225765	0.000181237	0.000234406	0.000221615	0.000212419		Untreated	0.00186911	0.00234481	0.00119189	0.00180194	0.0015123	0.00195595	0.00184922	0.00177249
St1Cas9 only	0.130166	0.124562	0.121142	0.12529	0.135612	0.108727	0.115187	0.119842		St1Cas9 only	1.03892	0.994189	0.966891	1	1.13159	0.907253	0.96116	1
0.5 fold-wtAcrIIA5	0.000274773	0.000203276	0.000311559	0.000263202	0.000215975	0.000370388	0.000715783	0.000434049		0.5 fold-wtAcrIIA5	0.0021931	0.00162244	0.00248671	0.00210075	0.00180217	0.00309063	0.00597272	0.00362184
1 fold-wtAcrIIA5	0.000331092	0.000505011	0.000307977	0.00038136	0.00012509	0.000555401	0.000330057	0.000336849		1 fold-wtAcrIIA5	0.00264261	0.00403074	0.00245811	0.00304382	0.00104379	0.00463445	0.0027541	0.00281078
0.5 fold-hybird n2-G258A	0.00265427	0.00615478	0.0037874	0.00419882	0.01318	0.0210307	0.0250686	0.0197598		0.5 fold-hybird n2-G258A	0.0211851	0.0491243	0.0302291	0.0335128	0.109978	0.175487	0.209181	0.164882
1 fold-hybird n2-G258A	0.00208553	0.00886331	0.0102085	0.00705244	0.010582	0.0169006	0.0150797	0.0141874		1 fold-hybird n2-G258A	0.0166456	0.0707425	0.0814789	0.056289	0.0882997	0.141024	0.12583	0.118385
0.5 fold-hybird n2-T406-07A	0.00544782	0.00961669	0.00991922	0.00832791	0.034209	0.056642	0.0550053	0.0486188		0.5 fold-hybird n2-T406-07A	0.0434817	0.0767555	0.0791702	0.0664692	0.285451	0.472639	0.458982	0.405691
1 fold-hybird n2-T406-07A	0.00252091	0.00676913	0.00669067	0.0053269	0.0192116	0.0220421	0.031757	0.0243369		1 fold-hybird n2-T406-07A	0.0201206	0.0540278	0.0534016	0.0425166	0.160308	0.183927	0.264991	0.203075
0.5 fold-hybird n2-C450A	0.00136918	0	0.00585201	0.00240706	0.0138408	0.0250951	0.0239684	0.0209681		0.5 fold-hybird n2-C450A	0.0109281	0	0.0467078	0.0192119	0.115492	0.209402	0.2	0.174965
1 fold-hybird n2-C450A	0.000881507	0.00452063	0.00460492	0.00333569	0.00769072	0.0157485	0.0109379	0.011459		1 fold-hybird n2-C450A	0.00703574	0.0360814	0.0367542	0.0266238	0.0641739	0.131411	0.0912691	0.0956179
0.5 fold-hybird n10	0.016533	0.0113897	0.0105196	0.0128141	0.0641763	0.0581531	0.0616033	0.0613109		0.5 fold-hybird n10	0.131958	0.0909065	0.0839623	0.102276	0.535508	0.485248	0.514038	0.511598
1 fold-hybird n10	0.0164708	0.007737	0.0082489	0.0108189	0.0631874	0.046735	0.040658	0.0501935		1 fold-hybird n10	0.131462	0.0617528	0.0658385	0.086351	0.527256	0.389972	0.339263	0.41883
Original indels formation (Supplementary Fig. 8)
	Untreated				Cas9 only				Blue light
	rep.1	rep.2	rep.3	average	rep.1	rep.2	rep.3	average	rep.1	rep.2	rep.3	average
SpCas9-OT1	0.00759301	0.00909091	0.00582242	0.00750211	0.00400229	0.00377715	0.00309358	0.00362434	0.0049125	0.00821355	0.004947	0.00602435
SpCas9-OT2	0	0	0.004	0.00133333	0.00115473	0	0	0.000384911	0	0.00543478	0	0.00181159
SpCas9-OT3	0	0.000110947	0	3.69822e-05	5.51582e-05	3.32801e-05	0	2.94794e-05	2.79306e-05	0	0	9.31021e-06
SpCas9-OT4	0	0.000591716	0.00139665	0.000662788	0	0	0	0	0	0	0	0
SpCas9-OT5	0.0154799	0.043956	0.0460653	0.0351671	0.0072314	0.0138889	0.019337	0.0134858	0.0104987	0.0377358	0.0163265	0.0215204
SpCas9-OT6	0	0.000415714	0.000693241	0.000369652	0.000626436	0.000481	0.000452899	0.000520112	0	0.00074217	0.000506842	0.000416337
SpCas9-OT7	0	0	0	0	0	0	0	0	0	0	0	0
SpCas9-OT8	6.49308e-05	0.000232288	0.000115962	0.000137727	0	0.000235313	9.36417e-05	0.000109651	0.000185546	0.000229991	8.21153e-05	0.000165884
SaCas9-OT1	0.00135528	0.00286551	0.00232456	0.00218178	0.0115182	0.00970404	0.00669681	0.00930636	0.0163972	0.0095887	0.0176413	0.0145424
SaCas9-OT2	7.70679e-05	2.29996e-05	0.000140991	8.03527e-05	4.05792e-05	0.000158595	9.42456e-05	9.78065e-05	7.65682e-05	8.07885e-05	9.61261e-05	8.44943e-05
SaCas9-OT3	0	0	0	0	0.0208483	0.0201271	0.0132743	0.0180833	0	0	0	0
SaCas9-OT4	1.99179e-05	3.65524e-05	0	1.88234e-05	4.2684e-05	3.99233e-05	0.000133882	7.21632e-05	4.91932e-05	0.00019996	0	8.30511e-05
SaCas9-OT5	0	0	0	0	0.000809611	0.00037734	0.0010709	0.000752618	0.000927865	0.000550995	0.000535045	0.000671302
SaCas9-OT6	0.000893111	0.00323799	0.00199775	0.00204295	0.0184807	0.00624418	0.00831867	0.0110145	0.00930466	0.00819363	0.0117076	0.0097353
NmeCas9-OT1	0.027027	0	0.00446429	0.0104971	0.00581395	0.00892857	0.0171821	0.0106416	0.00833333	0	0.00552486	0.0046194
NmeCas9-OT2	8.70057e-05	0	6.01449e-05	4.90502e-05	1.32887e-05	5.51611e-05	3.53774e-05	3.46091e-05	6.61957e-05	1.89455e-05	1.6971e-05	3.40374e-05
NmeCas9-OT3	0	6.06171e-05	0	2.02057e-05	3.89555e-05	1.33763e-05	0	1.74439e-05	6.43225e-05	4.8144e-05	0	3.74888e-05
NmeCas9-OT4	0	0	3.22196e-05	1.07399e-05	0	3.85579e-05	5.42711e-05	3.0943e-05	1.57958e-05	0	0	5.26526e-06
NmeCas9-OT5	4.29572e-05	5.01404e-05	0.000138976	7.73578e-05	3.48955e-05	8.06413e-05	0.00011505	7.68623e-05	5.94536e-05	0.000105795	0	5.50828e-05
NmeCas9-OT6	0.000123069	0	7.73575e-05	6.68089e-05	0.000159236	0.000188878	5.22371e-05	0.00013345	9.96697e-05	0.000334585	0	0.000144752
St1Cas9-OT1	0.000275872	0.000493286	0.000329924	0.000366361	0.0005361	0.000191996	0.000227107	0.000318401	0.000389004	0.000293772	9.23916e-05	0.000258389
St1Cas9-OT2	0.141892	0.21466	0.175202	0.177251	0.041977	0.0272374	0.020202	0.0298055	0.0344828	0.0380952	0.0308219	0.0344666
St1Cas9-OT3	0.0321716	0.0856164	0.120287	0.0793584	0.013809	0	0.00823893	0.0073493	0.0130719	0.0216606	0.012285	0.0156725
St1Cas9-OT4	6.75311e-05	0	0	2.25104e-05	5.0615e-05	7.38298e-05	0.00014649	9.03116e-05	5.1096e-05	0.000174917	0	7.53376e-05

## Sheet: Indel map analysis
CN-A5-hybrid 9 (Supplementary Fig. 2)
	Dark							Blue light
	rep. 1		rep. 2		rep. 3		average (%)	rep. 1		rep. 2		rep. 3		average (%)
position	number	percentage (%)	number	percentage (%)	number	percentage (%)		number	percentage (%)	number	percentage (%)	number	percentage (%)
-10	125	0.00265867	830	0.00320782	639	0.00288807	0.00291819	1310	0.00875575	1376	0.00802131	1126	0.0076383	0.00813845
-9	81	0.00172282	488	0.00188604	410	0.00185307	0.00182064	888	0.00593519	883	0.0051474	718	0.0048706	0.00531773
-8	76	0.00161647	621	0.00240006	510	0.00230503	0.00210719	1168	0.00780665	1157	0.00674466	1079	0.00731947	0.00729026
-7	162	0.00344564	1002	0.00387257	1026	0.00463718	0.00398513	1774	0.011857	1809	0.0105455	1576	0.0106909	0.0110311
-6	129	0.00274375	650	0.00251215	694	0.00313665	0.00279751	1332	0.00890279	1358	0.00791638	1246	0.00845233	0.00842383
-5	97	0.00206313	665	0.00257012	618	0.00279316	0.00247547	1259	0.00841488	1492	0.00869753	1287	0.00873045	0.00861429
-4	221	0.00470053	1229	0.00474989	974	0.00440216	0.00461752	1608	0.0107475	1724	0.01005	1504	0.0102025	0.0103333
-3	46	0.00097839	420	0.00162323	308	0.00139206	0.00133123	597	0.00399021	763	0.00444786	596	0.00404301	0.00416036
-2	358	0.00761443	1354	0.00523299	1148	0.00518858	0.006012	1698	0.0113491	2243	0.0130754	1834	0.0124411	0.0122885
-1	569	0.0121023	2644	0.0102186	2672	0.0120766	0.0114658	3937	0.026314	4109	0.0239532	3429	0.0232609	0.0245094
0	42650	0.907138	236259	0.913103	199657	0.902384	0.907542	116290	0.777256	134936	0.786602	115730	0.785063	0.782974
1	890	0.0189297	4090	0.0158072	3888	0.0175725	0.0174365	4730	0.0316143	5283	0.0307969	4930	0.033443	0.0319514
2	112	0.00238217	515	0.00199039	531	0.00239995	0.0022575	578	0.00386322	905	0.00527565	676	0.00458569	0.00457485
3	4	8.50774e-05	9	3.47835e-05	10	4.51967e-05	5.50192e-05	4	2.67351e-05	19	0.000110759	8	5.42686e-05	6.3921e-05
4	3	6.38081e-05	5	1.93242e-05	4	1.80787e-05	3.3737e-05	4	2.67351e-05	1	5.82944e-06	0	0	1.08549e-05
5	0	0	5	1.93242e-05	9	4.0677e-05	2.00004e-05	4	2.67351e-05	4	2.33178e-05	0	0	1.66843e-05
6	0	0	0	0	4	1.80787e-05	6.02623e-06	4	2.67351e-05	0	0	3	2.03507e-05	1.56953e-05
7	0	0	1	3.86484e-06	0	0	1.28828e-06	0	0	0	0	0	0	0
8	0	0	2	7.72968e-06	0	0	2.57656e-06	0	0	0	0	0	0	0
9	0	0	1	3.86484e-06	4	1.80787e-05	7.31451e-06	0	0	0	0	3	2.03507e-05	6.78357e-06
10	0	0	0	0	0	0	0	0	0	0	0	0	0	0
CN-A5-hybrid n10 (Supplementary Fig. 2)
	Dark							Blue light
	rep. 1		rep. 2		rep. 3		average (%)	rep. 1		rep. 2		rep. 3		average (%)
position	number	percentage (%)	number	percentage (%)	number	percentage (%)		number	percentage (%)	number	percentage (%)	number	percentage (%)
-10	66	0.00136304	269	0.0015859	402	0.00223068	0.00172654	477	0.00770747	1292	0.00797226	1539	0.00803022	0.00790332
-9	47	0.000970653	220	0.00129702	244	0.00135395	0.00120721	411	0.00664103	966	0.00596068	1057	0.00551523	0.00603898
-8	93	0.00192065	308	0.00181582	312	0.00173128	0.00182258	493	0.007966	1137	0.00701583	1312	0.00684578	0.00727587
-7	137	0.00282935	531	0.00313053	482	0.0026746	0.00287816	839	0.0135567	2017	0.0124459	2117	0.0110461	0.0123496
-6	69	0.001425	330	0.00194553	229	0.00127071	0.00154708	500	0.00807911	1442	0.00889783	1399	0.00729973	0.00809222
-5	61	0.00125978	285	0.00168023	416	0.00230837	0.00174946	558	0.00901629	1399	0.0086325	1634	0.00852591	0.0087249
-4	166	0.00342826	553	0.00326023	520	0.00288546	0.00319132	698	0.0112784	1737	0.0107181	1984	0.0103522	0.0107829
-3	54	0.00111522	119	0.000701568	133	0.000738011	0.000851599	258	0.00416882	765	0.00472042	838	0.00437253	0.00442059
-2	249	0.0051424	763	0.00449829	771	0.00427825	0.00463964	869	0.0140415	2034	0.0125508	2702	0.0140985	0.0135636
-1	399	0.00824023	1420	0.00837165	1278	0.00709157	0.00790115	1543	0.0249321	4063	0.0250707	5114	0.0266839	0.0255622
0	45116	0.931744	158256	0.933003	169009	0.937824	0.934191	46980	0.759113	124735	0.769675	148918	0.777027	0.768605
1	719	0.0148489	2249	0.013259	2236	0.0124075	0.0135051	2065	0.0333667	5471	0.0337587	6362	0.0331958	0.0334404
2	82	0.00169348	288	0.00169791	231	0.00128181	0.00155773	267	0.00431425	880	0.00543002	1258	0.00656401	0.00543609
3	1	2.06522e-05	4	2.35821e-05	10	5.54896e-05	3.32413e-05	3	4.84747e-05	3	1.85114e-05	17	8.87029e-05	5.18963e-05
4	0	0	2	1.17911e-05	3	1.66469e-05	9.47931e-06	4	6.46329e-05	0	0	8	4.17425e-05	3.54585e-05
5	0	0	4	2.35821e-05	2	1.10979e-05	1.156e-05	0	0	1	6.17048e-06	2	1.04356e-05	5.53537e-06
6	0	0	0	0	8	4.43917e-05	1.47972e-05	0	0	0	0	0	0	0
7	0	0	0	0	1	5.54896e-06	1.84965e-06	0	0	6	3.70229e-05	0	0	1.2341e-05
8	0	0	1	5.89553e-06	0	0	1.96518e-06	0	0	0	0	0	0	0
9	0	0	1	5.89553e-06	0	0	1.96518e-06	0	0	0	0	0	0	0
10	0	0	1	5.89553e-06	0	0	1.96518e-06	0	0	0	0	0	0	0

## Sheet: Ratio analysis
	Dark Ratio (Fig. 2d)
	V416T	I427V	V416I	V416L	I539E	N425C	I470L	G528A	N538E	T406-407A	C450A	N414A	Q513H
hybrid n2	0.553458	0.262367	0.435719	0.685663	0.999294	0.427156	0.422301	0.122546	0.0670901	0.10617	0.187833	0.133132	0.252624
hybrid n3	0.604313	0.437973	0.56566	0.688154	0.758374	0.699222	0.399845	0.308499	0.16115	0.179343	0.373717	0.672368	0.453829
hybrid n10	0.445259	0.173504	0.296787	0.45395	0.635383	0.282082	0.257994	0.0721963	0.0472162	0.244558	0.0902711	0.0999459	0.252612
average	0.534343	0.291281	0.432722	0.609256	0.797684	0.469486	0.360047	0.167747	0.0918186	0.176691	0.217274	0.301815	0.319688
	Blue light Ratio (Fig. 2d)
	V416T	I427V	V416I	V416L	I539E	N425C	I470L	G528A	N538E	T406-407A	C450A	N414A	Q513H
hybrid n2	1.08856	1.07568	0.999909	1.11151	1.17593	1.12445	1.11063	0.835725	0.456707	0.736273	0.962009	0.796464	0.352304
hybrid n3	0.833565	0.878197	0.869281	0.920151	0.846504	1.00691	0.75943	0.737052	0.569765	0.619841	0.912564	0.774103	0.618649
hybrid n10	0.759991	0.69157	0.710463	0.804138	0.756456	0.772044	0.734555	0.557907	0.523583	0.698285	0.579504	0.501324	0.382399
average	0.89404	0.881815	0.859884	0.945266	0.926296	0.967801	0.868204	0.710228	0.516685	0.6848	0.818025	0.69063	0.451117

## Sheet: hybrids 1—12
Dark-hybrid N-ter						Dark-hybrid N20						Dark-hybrid D41						Dark-hybrid K49						Dark-hybrid G57						Dark-hybrid S67						Dark-hybrid K71						Dark-hybrid A86						Dark-hybrid L109
indel_size	fq	indel_size	fq	indel_size	fq	indel_size	fq	indel_size	fq	indel_size	fq	indel_size	fq	indel_size	fq	indel_size	fq	indel_size	fq	indel_size	fq	indel_size	fq	indel_size	fq	indel_size	fq	indel_size	fq	indel_size	fq	indel_size	fq	indel_size	fq	indel_size	fq	indel_size	fq	indel_size	fq	indel_size	fq	indel_size	fq	indel_size	fq	indel_size	fq
-81	3	-81	1	-83	2	-80	18	-83	1	-85	1	-80	1	-80	29	-83	9	-83	3	-80	28	-80	17	-80	1	-82	3	-80	3	-82	5	-83	9	-81	1	-80	4	-83	3	-83	4	-80	6	-80	17	-82	3	-80	3
-80	3	-80	19	-82	11	-79	14	-82	0	-84	0	-79	8	-79	16	-82	0	-82	0	-79	13	-79	13	-79	1	-81	23	-79	7	-81	0	-82	0	-80	6	-79	10	-82	0	-82	0	-79	16	-79	11	-81	0	-79	9
-79	6	-79	20	-81	5	-78	14	-81	0	-83	0	-78	3	-78	25	-81	1	-81	1	-78	11	-78	4	-78	2	-80	5	-78	1	-80	3	-81	0	-79	1	-78	5	-81	2	-81	0	-78	9	-78	8	-80	24	-78	2
-78	10	-78	11	-80	28	-77	23	-80	31	-82	0	-77	9	-77	26	-80	21	-80	4	-77	19	-77	13	-77	6	-79	10	-77	8	-79	23	-80	6	-78	2	-77	9	-80	6	-80	6	-77	17	-77	10	-79	13	-77	3
-77	4	-77	18	-79	13	-76	8	-79	22	-81	0	-76	2	-76	10	-79	17	-79	7	-76	4	-76	14	-76	1	-78	11	-76	5	-78	3	-79	13	-77	5	-76	5	-79	5	-79	11	-76	7	-76	15	-78	3	-76	2
-76	4	-76	11	-78	10	-75	21	-78	17	-80	25	-75	19	-75	15	-78	7	-78	5	-75	31	-75	32	-75	6	-77	12	-75	5	-77	7	-78	12	-76	7	-75	33	-78	7	-78	15	-75	29	-75	20	-77	10	-75	10
-75	15	-75	19	-77	11	-74	18	-77	20	-79	16	-74	15	-74	27	-77	16	-77	4	-74	39	-74	46	-74	7	-76	11	-74	19	-76	4	-77	10	-75	11	-74	25	-77	14	-77	1	-74	26	-74	26	-76	6	-74	11
-74	8	-74	43	-76	16	-73	14	-76	20	-78	25	-73	9	-73	32	-76	9	-76	2	-73	38	-73	37	-73	0	-75	17	-73	11	-75	17	-76	13	-74	20	-73	20	-76	11	-76	3	-73	20	-73	27	-75	35	-73	9
-73	7	-73	54	-75	36	-72	6	-75	48	-77	75	-72	3	-72	23	-75	26	-75	21	-72	16	-72	26	-72	1	-74	27	-72	13	-74	7	-75	33	-73	18	-72	2	-75	10	-75	14	-72	8	-72	31	-74	30	-72	4
-72	4	-72	24	-74	31	-71	6	-74	51	-76	25	-71	5	-71	11	-74	35	-74	8	-71	16	-71	22	-71	0	-73	22	-71	9	-73	8	-74	30	-72	5	-71	7	-74	29	-74	25	-71	21	-71	16	-73	37	-71	3
-71	2	-71	35	-73	23	-70	3	-73	58	-75	51	-70	2	-70	14	-73	19	-73	15	-70	20	-70	16	-70	1	-72	23	-70	7	-72	10	-73	28	-71	8	-70	4	-73	24	-73	17	-70	16	-70	14	-72	37	-70	3
-70	2	-70	7	-72	21	-69	4	-72	51	-74	53	-69	3	-69	9	-72	19	-72	2	-69	7	-69	6	-69	1	-71	16	-69	3	-71	3	-72	17	-70	10	-69	0	-72	21	-72	14	-69	4	-69	12	-71	17	-69	5
-69	5	-69	11	-71	17	-68	6	-71	25	-73	44	-68	7	-68	11	-71	9	-71	5	-68	11	-68	5	-68	6	-70	7	-68	16	-70	1	-71	13	-69	2	-68	7	-71	9	-71	8	-68	8	-68	10	-70	22	-68	1
-68	9	-68	17	-70	12	-67	0	-70	6	-72	19	-67	0	-67	3	-70	9	-70	0	-67	7	-67	4	-67	0	-69	8	-67	2	-69	2	-70	7	-68	4	-67	4	-70	5	-70	8	-67	2	-67	6	-69	2	-67	1
-67	0	-67	8	-69	4	-66	4	-69	11	-71	35	-66	4	-66	8	-69	8	-69	1	-66	12	-66	22	-66	4	-68	3	-66	13	-68	12	-69	14	-67	15	-66	3	-69	11	-69	7	-66	6	-66	8	-68	6	-66	1
-66	4	-66	33	-68	11	-65	3	-68	12	-70	14	-65	4	-65	16	-68	11	-68	5	-65	3	-65	9	-65	4	-67	10	-65	7	-67	0	-68	10	-66	10	-65	4	-68	9	-68	5	-65	15	-65	9	-67	5	-65	7
-65	9	-65	9	-67	11	-64	0	-67	5	-69	6	-64	0	-64	6	-67	21	-67	0	-64	7	-64	0	-64	0	-66	21	-64	0	-66	1	-67	9	-65	4	-64	0	-67	2	-67	2	-64	5	-64	0	-66	19	-64	0
-64	0	-64	0	-66	18	-63	0	-66	23	-68	12	-63	0	-63	0	-66	13	-66	4	-63	0	-63	0	-63	0	-65	7	-63	0	-65	6	-66	25	-64	0	-63	0	-66	20	-66	14	-63	0	-63	0	-65	8	-63	0
-63	0	-63	0	-65	9	-62	0	-65	16	-67	11	-62	2	-62	0	-65	8	-65	15	-62	0	-62	0	-62	3	-64	0	-62	13	-64	0	-65	18	-63	4	-62	0	-65	7	-65	8	-62	0	-62	0	-64	0	-62	0
-62	0	-62	3	-64	6	-61	0	-64	0	-66	26	-61	0	-61	8	-64	0	-64	0	-61	0	-61	4	-61	4	-63	1	-61	0	-63	0	-64	0	-62	1	-61	0	-64	0	-64	3	-61	0	-61	1	-63	0	-61	0
-61	0	-61	0	-63	0	-60	0	-63	0	-65	10	-60	0	-60	0	-63	2	-63	0	-60	8	-60	0	-60	0	-62	1	-60	0	-62	0	-63	0	-61	1	-60	1	-63	1	-63	0	-60	0	-60	0	-62	0	-60	0
-60	0	-60	0	-62	3	-59	0	-62	0	-64	0	-59	0	-59	6	-62	10	-62	0	-59	0	-59	2	-59	7	-61	0	-59	0	-61	10	-62	2	-60	0	-59	0	-62	0	-62	8	-59	0	-59	2	-61	0	-59	0
-59	0	-59	1	-61	0	-58	0	-61	13	-63	0	-58	0	-58	2	-61	0	-61	0	-58	2	-58	0	-58	0	-60	0	-58	3	-60	1	-61	0	-59	4	-58	1	-61	21	-61	1	-58	0	-58	0	-60	5	-58	0
-58	0	-58	1	-60	4	-57	0	-60	2	-62	0	-57	6	-57	0	-60	0	-60	0	-57	0	-57	1	-57	0	-59	1	-57	0	-59	1	-60	0	-58	0	-57	0	-60	1	-60	0	-57	0	-57	0	-59	30	-57	0
-57	0	-57	0	-59	0	-56	0	-59	0	-61	1	-56	4	-56	4	-59	2	-59	0	-56	0	-56	1	-56	0	-58	0	-56	6	-58	0	-59	2	-57	5	-56	0	-59	13	-59	1	-56	0	-56	0	-58	0	-56	0
-56	0	-56	2	-58	2	-55	0	-58	3	-60	0	-55	0	-55	4	-58	4	-58	0	-55	0	-55	14	-55	0	-57	0	-55	1	-57	6	-58	0	-56	10	-55	1	-58	1	-58	0	-55	8	-55	10	-57	0	-55	0
-55	0	-55	1	-57	0	-54	13	-57	0	-59	7	-54	0	-54	3	-57	2	-57	0	-54	0	-54	6	-54	2	-56	0	-54	3	-56	3	-57	10	-55	0	-54	4	-57	0	-57	1	-54	0	-54	2	-56	0	-54	2
-54	0	-54	0	-56	2	-53	9	-56	4	-58	11	-53	0	-53	1	-56	2	-56	2	-53	0	-53	1	-53	0	-55	0	-53	1	-55	0	-56	2	-54	0	-53	0	-56	0	-56	0	-53	0	-53	0	-55	3	-53	0
-53	0	-53	12	-55	0	-52	7	-55	2	-57	3	-52	3	-52	14	-55	1	-55	0	-52	7	-52	2	-52	3	-54	7	-52	4	-54	3	-55	3	-53	0	-52	6	-55	0	-55	1	-52	0	-52	4	-54	1	-52	0
-52	0	-52	13	-54	3	-51	0	-54	0	-56	2	-51	3	-51	26	-54	0	-54	1	-51	2	-51	2	-51	3	-53	6	-51	0	-53	0	-54	12	-52	23	-51	0	-54	0	-54	0	-51	0	-51	2	-53	4	-51	0
-51	0	-51	1	-53	2	-50	8	-53	10	-55	9	-50	0	-50	24	-53	1	-53	0	-50	2	-50	10	-50	0	-52	9	-50	0	-52	0	-53	1	-51	2	-50	0	-53	3	-53	7	-50	11	-50	1	-52	14	-50	0
-50	0	-50	13	-52	16	-49	0	-52	1	-54	7	-49	0	-49	0	-52	3	-52	2	-49	4	-49	0	-49	0	-51	0	-49	5	-51	0	-52	2	-50	13	-49	2	-52	20	-52	7	-49	0	-49	10	-51	11	-49	0
-49	5	-49	0	-51	6	-48	25	-51	4	-53	8	-48	3	-48	54	-51	2	-51	0	-48	48	-48	18	-48	22	-50	16	-48	71	-50	0	-51	0	-49	0	-48	7	-51	9	-51	0	-48	15	-48	10	-50	6	-48	7
-48	19	-48	50	-50	1	-47	5	-50	0	-52	44	-47	0	-47	5	-50	8	-50	8	-47	5	-47	13	-47	0	-49	0	-47	7	-49	0	-50	12	-48	4	-47	0	-50	8	-50	3	-47	1	-47	15	-49	8	-47	0
-47	0	-47	2	-49	4	-46	7	-49	11	-51	6	-46	9	-46	31	-49	0	-49	0	-46	8	-46	20	-46	2	-48	53	-46	8	-48	16	-49	0	-47	0	-46	0	-49	0	-49	4	-46	6	-46	2	-48	19	-46	0
-46	0	-46	3	-48	23	-45	3	-48	37	-50	6	-45	0	-45	2	-48	5	-48	19	-45	2	-45	8	-45	0	-47	2	-45	5	-47	1	-48	24	-46	1	-45	0	-48	51	-48	38	-45	6	-45	10	-47	2	-45	0
-45	0	-45	1	-47	3	-44	11	-47	6	-49	4	-44	3	-44	37	-47	17	-47	0	-44	8	-44	13	-44	9	-46	8	-44	22	-46	0	-47	6	-45	1	-44	0	-47	11	-47	13	-44	0	-44	40	-46	8	-44	0
-44	3	-44	15	-46	5	-43	0	-46	28	-48	82	-43	0	-43	9	-46	14	-46	1	-43	16	-43	3	-43	1	-45	0	-43	4	-45	0	-46	11	-44	3	-43	0	-46	26	-46	1	-43	10	-43	7	-45	14	-43	8
-43	0	-43	29	-45	3	-42	14	-45	3	-47	14	-42	0	-42	24	-45	1	-45	2	-42	25	-42	16	-42	8	-44	15	-42	33	-44	0	-45	2	-43	6	-42	0	-45	3	-45	0	-42	11	-42	9	-44	13	-42	3
-42	4	-42	15	-44	29	-41	2	-44	23	-46	34	-41	5	-41	16	-44	16	-44	15	-41	51	-41	42	-41	0	-43	27	-41	20	-43	0	-44	15	-42	24	-41	1	-44	11	-44	18	-41	5	-41	5	-43	58	-41	0
-41	5	-41	11	-43	24	-40	5	-43	28	-45	8	-40	3	-40	70	-43	10	-43	1	-40	18	-40	41	-40	0	-42	6	-40	50	-42	5	-43	34	-41	8	-40	3	-43	9	-43	0	-40	16	-40	36	-42	37	-40	1
-40	7	-40	15	-42	15	-39	8	-42	21	-44	41	-39	13	-39	35	-42	8	-42	10	-39	48	-39	23	-39	2	-41	16	-39	17	-41	6	-42	27	-40	27	-39	12	-42	26	-42	28	-39	9	-39	19	-41	15	-39	0
-39	8	-39	59	-41	16	-38	37	-41	10	-43	19	-38	18	-38	105	-41	10	-41	3	-38	25	-38	5	-38	3	-40	23	-38	9	-40	14	-41	18	-39	30	-38	12	-41	2	-41	21	-38	15	-38	51	-40	24	-38	8
-38	7	-38	52	-40	6	-37	26	-40	36	-42	56	-37	13	-37	61	-40	16	-40	7	-37	28	-37	34	-37	23	-39	13	-37	10	-39	11	-40	56	-38	47	-37	7	-40	56	-40	24	-37	17	-37	21	-39	56	-37	6
-37	9	-37	10	-39	16	-36	7	-39	36	-41	7	-36	0	-36	35	-39	26	-39	16	-36	19	-36	22	-36	0	-38	24	-36	4	-38	17	-39	55	-37	26	-36	5	-39	12	-39	39	-36	1	-36	10	-38	40	-36	2
-36	5	-36	22	-38	29	-35	21	-38	42	-40	62	-35	2	-35	11	-38	41	-38	12	-35	59	-35	14	-35	6	-37	45	-35	14	-37	0	-38	43	-36	27	-35	14	-38	41	-38	57	-35	20	-35	9	-37	55	-35	4
-35	0	-35	13	-37	15	-34	18	-37	44	-39	28	-34	23	-34	120	-37	13	-37	6	-34	121	-34	66	-34	38	-36	12	-34	58	-36	6	-37	26	-35	51	-34	9	-37	11	-37	27	-34	61	-34	79	-36	32	-34	10
-34	14	-34	69	-36	45	-33	65	-36	21	-38	51	-33	26	-33	235	-36	18	-36	0	-33	176	-33	109	-33	63	-35	45	-33	120	-35	1	-36	36	-34	69	-33	12	-36	33	-36	17	-33	80	-33	123	-35	17	-33	27
-33	50	-33	174	-35	18	-32	35	-35	18	-37	66	-32	6	-32	56	-35	16	-35	11	-32	48	-32	41	-32	23	-34	81	-32	71	-34	58	-35	30	-33	123	-32	13	-35	40	-35	26	-32	23	-32	55	-34	97	-32	11
-32	13	-32	45	-34	34	-31	22	-34	132	-36	11	-31	4	-31	27	-34	100	-34	16	-31	90	-31	78	-31	6	-33	161	-31	31	-33	42	-34	163	-32	60	-31	0	-34	65	-34	43	-31	22	-31	41	-33	102	-31	16
-31	0	-31	41	-33	115	-30	28	-33	146	-35	47	-30	16	-30	77	-33	181	-33	82	-30	109	-30	85	-30	17	-32	28	-30	71	-32	17	-33	201	-31	49	-30	7	-33	169	-33	141	-30	36	-30	56	-32	38	-30	24
-30	39	-30	81	-32	34	-29	29	-32	35	-34	153	-29	17	-29	119	-32	40	-32	10	-29	91	-29	84	-29	17	-31	50	-29	67	-31	23	-32	78	-30	112	-29	18	-32	45	-32	26	-29	27	-29	79	-31	43	-29	14
-29	15	-29	80	-31	39	-28	111	-31	61	-33	268	-28	50	-28	375	-31	36	-31	26	-28	257	-28	214	-28	62	-30	71	-28	224	-30	31	-31	74	-29	54	-28	23	-31	44	-31	43	-28	249	-28	261	-30	91	-28	46
-28	49	-28	188	-30	83	-27	43	-30	88	-32	57	-27	12	-27	101	-30	71	-30	29	-27	95	-27	85	-27	30	-29	73	-27	35	-29	33	-30	135	-28	204	-27	15	-30	92	-30	113	-27	56	-27	111	-29	92	-27	8
-27	16	-27	52	-29	45	-26	40	-29	42	-31	132	-26	15	-26	66	-29	103	-29	33	-26	101	-26	86	-26	19	-28	231	-26	111	-28	133	-29	139	-27	99	-26	21	-29	119	-29	76	-26	70	-26	74	-28	311	-26	15
-26	22	-26	39	-28	203	-25	148	-28	252	-30	146	-25	68	-25	349	-28	311	-28	94	-25	419	-25	270	-25	51	-27	26	-25	224	-27	67	-28	351	-26	122	-25	52	-28	210	-28	289	-25	253	-25	228	-27	54	-25	29
-25	68	-25	265	-27	44	-24	89	-27	63	-29	108	-24	47	-24	248	-27	100	-27	8	-24	323	-24	205	-24	45	-26	48	-24	151	-26	42	-27	87	-25	377	-24	62	-27	88	-27	75	-24	175	-24	225	-26	152	-24	50
-24	59	-24	214	-26	57	-23	148	-26	100	-28	536	-23	86	-23	500	-26	113	-26	23	-23	375	-23	393	-23	67	-25	346	-23	272	-25	187	-26	96	-24	156	-23	57	-26	131	-26	88	-23	234	-23	358	-25	384	-23	55
-23	81	-23	270	-25	290	-22	95	-25	324	-27	112	-22	34	-22	216	-25	244	-25	128	-22	241	-22	168	-22	52	-24	191	-22	142	-24	54	-25	298	-23	381	-22	45	-25	330	-25	254	-22	127	-22	172	-24	350	-22	28
-22	31	-22	106	-24	223	-21	170	-24	289	-26	146	-21	66	-21	401	-24	250	-24	55	-21	401	-21	213	-21	70	-23	236	-21	298	-23	101	-24	269	-22	204	-21	54	-24	239	-24	277	-21	258	-21	329	-23	371	-21	42
-21	24	-21	188	-23	298	-20	84	-23	402	-25	424	-20	21	-20	291	-23	325	-23	89	-20	441	-20	266	-20	53	-22	222	-20	212	-22	48	-23	508	-21	403	-20	51	-23	330	-23	287	-20	166	-20	264	-22	187	-20	32
-20	88	-20	158	-22	128	-19	238	-22	181	-24	327	-19	104	-19	438	-22	179	-22	62	-19	615	-19	354	-19	140	-21	354	-19	527	-21	137	-22	207	-20	206	-19	74	-22	163	-22	184	-19	324	-19	604	-21	397	-19	64
-19	111	-19	409	-21	256	-18	89	-21	343	-23	443	-18	60	-18	255	-21	261	-21	110	-18	362	-18	286	-18	46	-20	227	-18	178	-20	89	-21	443	-19	411	-18	50	-21	254	-21	310	-18	209	-18	260	-20	382	-18	30
-18	65	-18	241	-20	212	-17	95	-20	263	-22	415	-17	43	-17	268	-20	225	-20	101	-17	352	-17	260	-17	45	-19	469	-17	162	-19	188	-20	364	-18	253	-17	63	-20	296	-20	298	-17	155	-17	320	-19	555	-17	28
-17	44	-17	159	-19	385	-16	179	-19	551	-21	577	-16	86	-16	502	-19	477	-19	139	-16	610	-16	405	-16	79	-18	245	-16	352	-18	110	-19	693	-17	200	-16	79	-19	473	-19	449	-16	261	-16	495	-18	275	-16	33
-16	101	-16	347	-18	218	-15	294	-18	306	-20	489	-15	112	-15	518	-18	315	-18	76	-15	797	-15	496	-15	110	-17	263	-15	355	-17	108	-18	356	-16	395	-15	69	-18	185	-18	230	-15	388	-15	525	-17	402	-15	83
-15	82	-15	470	-17	230	-14	1780	-17	267	-19	732	-14	699	-14	3938	-17	273	-17	88	-14	5116	-14	3877	-14	751	-16	467	-14	2932	-16	135	-17	244	-15	467	-14	645	-17	203	-17	233	-14	2320	-14	3965	-16	502	-14	535
-14	807	-14	2832	-16	319	-13	231	-16	442	-18	448	-13	94	-13	510	-16	548	-16	173	-13	529	-13	293	-13	91	-15	579	-13	409	-15	217	-16	587	-14	3641	-13	107	-16	515	-16	470	-13	296	-13	344	-15	663	-13	52
-13	97	-13	247	-15	495	-12	185	-15	442	-17	355	-12	92	-12	333	-15	469	-15	187	-12	604	-12	463	-12	109	-14	3441	-12	307	-14	1324	-15	791	-13	246	-12	86	-15	519	-15	380	-12	319	-12	499	-14	4777	-12	58
-12	46	-12	189	-14	2944	-11	443	-14	3681	-16	694	-11	184	-11	1051	-14	3943	-14	1162	-11	1678	-11	964	-11	265	-13	490	-11	810	-13	129	-14	4595	-12	395	-11	192	-14	3280	-14	3417	-11	680	-11	1024	-13	369	-11	87
-11	198	-11	666	-13	221	-10	469	-13	396	-15	850	-10	223	-10	989	-13	378	-13	158	-10	1531	-10	914	-10	211	-12	405	-10	706	-12	131	-13	447	-11	908	-10	176	-13	393	-13	372	-10	544	-10	1204	-12	493	-10	125
-10	164	-10	806	-12	331	-9	374	-12	391	-14	6307	-9	156	-9	884	-12	428	-12	151	-9	999	-9	746	-9	195	-11	1005	-9	634	-11	383	-12	346	-10	870	-9	110	-12	368	-12	503	-9	342	-9	926	-11	1297	-9	81
-9	139	-9	552	-11	751	-8	318	-11	1009	-13	655	-8	259	-8	1110	-11	1089	-11	322	-8	1486	-8	1027	-8	216	-10	1010	-8	751	-10	327	-11	1266	-9	730	-8	162	-11	803	-11	962	-8	636	-8	1070	-10	1233	-8	76
-8	240	-8	583	-10	787	-7	668	-10	1147	-12	652	-7	323	-7	1645	-10	1215	-10	271	-7	2766	-7	1526	-7	396	-9	845	-7	1270	-9	202	-10	1131	-8	876	-7	271	-10	805	-10	784	-7	948	-7	1883	-9	897	-7	162
-7	360	-7	1222	-9	479	-6	428	-9	838	-11	1576	-6	258	-6	1278	-9	880	-9	232	-6	1951	-6	1232	-6	301	-8	927	-6	1034	-8	346	-9	980	-7	1571	-6	205	-9	737	-9	613	-6	896	-6	1563	-8	1290	-6	129
-6	255	-6	834	-8	659	-5	505	-8	950	-10	1583	-5	255	-5	1128	-8	776	-8	323	-5	1761	-5	1084	-5	224	-7	1632	-5	787	-7	555	-8	1189	-6	1129	-5	184	-8	900	-8	886	-5	578	-5	1189	-7	2300	-5	97
-5	321	-5	787	-7	1252	-4	601	-7	1438	-9	1262	-4	247	-4	1524	-7	1615	-7	531	-4	2859	-4	1699	-4	468	-6	1407	-4	1326	-6	353	-7	2063	-5	1138	-4	242	-7	1342	-7	1931	-4	1129	-4	1991	-6	1741	-4	221
-4	416	-4	1101	-6	816	-3	181	-6	1347	-8	1317	-3	124	-3	510	-6	1236	-6	326	-3	800	-3	508	-3	116	-5	1155	-3	576	-5	328	-6	1324	-4	1396	-3	78	-6	1173	-6	1148	-3	362	-3	672	-5	1496	-3	46
-3	160	-3	418	-5	767	-2	669	-5	1010	-7	2489	-2	363	-2	1828	-5	1083	-5	355	-2	2635	-2	1531	-2	438	-4	1585	-2	1554	-4	585	-5	1461	-3	430	-2	247	-5	871	-5	1096	-2	915	-2	1799	-4	2685	-2	358
-2	409	-2	1494	-4	1378	-1	986	-4	1560	-6	1589	-1	825	-1	3559	-4	1615	-4	656	-1	4136	-1	2949	-1	937	-3	709	-1	3153	-3	217	-4	1870	-2	1535	-1	451	-4	1263	-4	1429	-1	1451	-1	3068	-3	726	-1	569
-1	649	-1	2363	-3	379	0	48316	-3	475	-5	1901	0	30313	0	125439	-3	609	-3	171	0	243691	0	161311	0	34718	-2	1983	0	132582	-2	544	-3	770	-1	2310	0	20061	-3	524	-3	440	0	86083	0	178857	-2	1858	0	42650
0	57100	0	205829	-2	1312	1	1765	-2	1405	-4	2606	1	1284	1	4839	-2	1880	-2	500	1	8362	1	5650	1	1207	-1	4485	1	5402	-1	913	-2	1946	0	102499	1	813	-2	1306	-2	1463	1	3009	1	6195	-1	3981	1	890
1	1331	1	4500	-1	2532	2	326	-1	2883	-3	729	2	190	2	581	-1	3119	-1	701	2	1679	2	1022	2	171	0	168444	2	717	0	40502	-1	2554	1	4945	2	135	-1	2077	-1	2414	2	600	2	1261	0	200697	2	112
2	239	2	728	0	198975	3	7	0	123009	-2	2141	3	4	3	11	0	126213	0	45257	3	27	3	17	3	0	1	5349	3	8	1	1725	0	138545	2	941	3	1	0	101089	0	102841	3	13	3	10	1	7261	3	4
3	9	3	8	1	4263	4	6	1	4752	-1	3726	4	0	4	5	1	5348	1	1810	4	4	4	7	4	0	2	913	4	3	2	371	1	6200	3	14	4	0	1	4524	1	4280	4	2	4	4	2	1136	4	3
4	2	4	4	2	689	5	1	2	793	0	186005	5	0	5	5	2	909	2	261	5	2	5	0	5	0	3	21	5	2	3	2	2	1234	4	3	5	0	2	792	2	893	5	1	5	1	3	21	5	0
5	0	5	2	3	9	6	0	3	16	1	7332	6	0	6	1	3	8	3	1	6	6	6	1	6	1	4	7	6	2	4	2	3	9	5	4	6	0	3	12	3	14	6	0	6	1	4	2	6	0
6	0	6	1	4	1	7	0	4	6	2	1310	7	0	7	2	4	2	4	0	7	2	7	2	7	0	5	0	7	2	5	0	4	6	6	2	7	0	4	11	4	3	7	1	7	1	5	0	7	0
7	0	7	2	5	0	8	0	5	5	3	19	8	0	8	0	5	1	5	0	8	2	8	0	8	0	6	2	8	0	6	0	5	0	7	1	8	0	5	4	5	1	8	0	8	2	6	0	8	0
8	0	8	1	6	0	9	0	6	0	4	1	9	0	9	0	6	0	6	0	9	0	9	4	9	0	7	0	9	0	7	0	6	0	8	1	9	0	6	0	6	0	9	0	9	2	7	0	9	0
9	0	9	0	7	0	10	0	7	3	5	2	10	0	10	0	7	0	7	0	10	0	10	0	10	0	8	0	10	0	8	0	7	0	9	0	10	0	7	3	7	1	10	0	10	0	8	1	10	0
10	0	10	0	8	1	11	2	8	1	6	3	11	0	11	2	8	0	8	0	11	0	11	1	11	0	9	0	11	0	9	0	8	1	10	3	11	1	8	2	8	0	11	0	11	0	9	0	11	0
11	0	11	0	9	1	12	0	9	1	7	1	12	0	12	0	9	0	9	0	12	0	12	0	12	0	10	0	12	0	10	1	9	1	11	0	12	0	9	0	9	0	12	0	12	0	10	2	12	0
12	0	12	0	10	0	13	0	10	0	8	0	13	0	13	2	10	0	10	0	13	0	13	0	13	0	11	0	13	0	11	0	10	0	12	2	13	0	10	0	10	0	13	0	13	0	11	0	13	0
13	0	13	0	11	2	14	0	11	1	9	0	14	0	14	0	11	1	11	0	14	0	14	0	14	0	12	2	14	0	12	0	11	0	13	0	14	0	11	1	11	0	14	0	14	0	12	0	14	0
14	0	14	0	12	0	15	0	12	0	10	0	15	0	15	0	12	1	12	0	15	0	15	0	15	0	13	1	15	0	13	0	12	0	14	1	15	0	12	0	12	3	15	0	15	0	13	0	15	0
15	0	15	0	13	1	16	0	13	0	11	0			16	0	13	1	13	0	16	1			16	0	14	0	16	0	14	0	13	1	15	0	16	0	13	0	13	0	16	0	16	0	14	0	16	0
16	0	16	0	14	0	17	0	14	0	12	0			17	0	14	0	14	0	17	0			17	0	15	1	17	0	15	0	14	0	16	0	17	0	14	1	14	0	17	0	17	0	15	0	17	0
17	0	17	0	15	0	18	0	15	0	13	0			18	0	15	0	15	0	18	0			18	0	16	0	18	0	16	0	15	0	17	0	18	0	15	0	15	0	18	0	18	0	16	0	18	0
18	0	18	0	16	0	19	0	16	0	14	0			19	0	16	1			19	0			19	0	17	0	19	0	17	0	16	1	18	0	19	0	16	0	16	2	19	0	19	3	17	0	19	0
19	0	19	0	17	0	20	0	17	0	15	0			20	0	17	6			20	0			20	0	18	0	20	0	18	0	17	0	19	0	20	0	17	0	17	0	20	0	20	0	18	0	20	0
20	0	20	0	18	0	21	0	18	0	16	0			21	0	18	0			21	0			21	0	19	0	21	0	19	0	18	0	20	0	21	0	18	0	18	0	21	0	21	1	19	0	21	0
21	0	21	0	19	1	22	0	19	3	17	0			22	0	19	0			22	0			22	0	20	0	22	0	20	0	19	0	21	0	22	0	19	1	19	0	22	0	22	0	20	0	22	0
22	0	22	0	20	0	23	0	20	0	18	3			23	0	20	0			23	0			23	0	21	0	23	0	21	0	20	0	22	0	23	0	20	0	20	0	23	0	23	0	21	2	23	0
23	0	23	0	21	0	24	0	21	0	19	0			24	0	21	0			24	0			24	0	22	0	24	5	22	0	21	0	23	0	24	0	21	0	21	0	24	0	24	0	22	0	24	0
24	0	24	0	22	0	25	0	22	0	20	0			25	0	22	0			25	0			25	0	23	0			23	0	22	0	24	0	25	0	22	0	22	0	25	0	25	0	23	0	25	0
25	0	25	0	23	0	26	0	23	0	21	0			26	0	23	0			26	0			26	0	24	0			24	0	23	0	25	0	26	0	23	0	23	0	26	0	26	0	24	0	26	0
26	0	26	0	24	0	27	0	24	0	22	0			27	0	24	0			27	0			27	0	25	0			25	0	24	0	26	0	27	0	24	0	24	0	27	0	27	0	25	0	27	0
27	0	27	0	25	0	28	0	25	0	23	0			28	0	25	0			28	0			28	0	26	0			26	0	25	0	27	0	28	0	25	0	25	0	28	0	28	0	26	0	28	0
28	0	28	0	26	0	29	0	26	0	24	0			29	0	26	0			29	0			29	0	27	3			27	0	26	0	28	0	29	0	26	0	26	0	29	0	29	3	27	0	29	0
29	0	29	0	27	0	30	0	27	0	25	0			30	1	27	0			30	0			30	0	28	0			28	0	27	0	29	0	30	0	27	0	27	0	30	0	30	0	28	0	30	0
30	0	30	0	28	0	31	0	28	0	26	2			31	0	28	0			31	3			31	0	29	0			29	0	28	0	30	0	31	0	28	0	28	0	31	0	31	0	29	0	31	0
31	0	31	0	29	0	32	0	29	0	27	0			32	0	29	0			32	0			32	0	30	0			30	0	29	0	31	0	32	0	29	0	29	0	32	0	32	0	30	0	32	0
32	0	32	0	30	0	33	0	30	4	28	1			33	0	30	0			33	0			33	0	31	0			31	0	30	0	32	0	33	0	30	0	30	0	33	0	33	2	31	0	33	0
33	0	33	0	31	0	34	0	31	0	29	1			34	0	31	0			34	0			34	0	32	0			32	0	31	0	33	0	34	0	31	0	31	0	34	0	34	0	32	0	34	0
34	0	34	0	32	0	35	0	32	0	30	0			35	0	32	0			35	0			35	0	33	0			33	0	32	1	34	0	35	0	32	0	32	0	35	0	35	0	33	0	35	0
35	0	35	0	33	0	36	0	33	0	31	0			36	0	33	0			36	0			36	0	34	0			34	0	33	0	35	0	36	0	33	0	33	1	36	0	36	0	34	0	36	0
36	0	36	0	34	0	37	0	34	0	32	0			37	0	34	0			37	0			37	0	35	0			35	0	34	0	36	0	37	0	34	0	34	1	37	0	37	0	35	0	37	0
37	0	37	0	35	0	38	0	35	0	33	0			38	1	35	0			38	0			38	0	36	0			36	0	35	0	37	0	38	0	35	0	35	0	38	1	38	0	36	1	38	0
38	0	38	0	36	0	39	0	36	0	34	0			39	0	36	0			39	0			39	1	37	0			37	0	36	0	38	0	39	1	36	0	36	0			39	0	37	0	39	1
39	0	39	0	37	0	40	0	37	0	35	0			40	0	37	0			40	0			40	0	38	0			38	0	37	0	39	0			37	0	37	0			40	0	38	0
40	0	40	0	38	2	41	0	38	0	36	1			41	0	38	0			41	3			41	0	39	0			39	0	38	0	40	0			38	3	38	0			41	0	39	0
41	0	41	0			42	0	39	0	37	0			42	0	39	0			42	0			42	0	40	0			40	2	39	0	41	3			39	0	39	0			42	2	40	0
42	1	42	0			43	0	40	0	38	0			43	1	40	0			43	1			43	1	41	0			41	0	40	0	42	3			40	0	40	1			43	0	41	0
		43	3			44	0	41	2	39	0			44	0	41	0									42	0			42	1	41	0	43	0			41	0	41	0			44	0	42	0
						45	1			40	0			45	3	42	0									43	0			43	0	42	0	44	1			42	0	42	0			45	1	43	1
										41	0			46	2	43	0									44	1			44	0	43	0					43	0	43	2					44	1
										42	3					44	1									45	0			45	0	44	0					44	0	44	1
										43	0					45	0									46	1			46	0	45	0					45	0
										44	0					46	3													47	0	46	0					46	1
										45	0																			48	0	47	0
										46	0																			49	1	48	2
										47	0
										48	1
[truncated: 130 more columns]

## Sheet: hybrids n1—n12
Dark-hybrid n1						Dark-hybrid n2						Dark-hybrid n3						Dark-hybrid n4						Dark-hybrid n5						Dark-hybrid n6						Dark-hybrid n7						Dark-hybrid n8						Dark-hybrid n9
indel_size	fq	indel_size	fq	indel_size	fq	indel_size	fq	indel_size	fq	indel_size	fq	indel_size	fq	indel_size	fq	indel_size	fq	indel_size	fq	indel_size	fq	indel_size	fq	indel_size	fq	indel_size	fq	indel_size	fq	indel_size	fq	indel_size	fq	indel_size	fq	indel_size	fq	indel_size	fq	indel_size	fq	indel_size	fq	indel_size	fq	indel_size	fq	indel_size	fq
-80	3	-82	1	-80	11	-81	2	-80	14	-82	1	-80	1	-80	12	-82	3	-80	2	-80	19	-80	3	-79	3	-80	9	-80	3	-80	4	-80	11	-80	2	-80	1	-80	7	-80	1	-80	7	-82	1	-80	5	-80	4
-79	8	-81	0	-79	7	-80	5	-79	15	-81	0	-79	5	-79	9	-81	0	-79	4	-79	4	-79	6	-78	3	-79	4	-79	5	-79	7	-79	3	-79	6	-79	3	-79	0	-79	4	-79	7	-81	0	-79	12	-79	0
-78	8	-80	15	-78	5	-79	5	-78	2	-80	7	-78	3	-78	3	-80	19	-78	3	-78	10	-78	9	-77	4	-78	0	-78	4	-78	4	-78	5	-78	0	-78	2	-78	7	-78	3	-78	3	-80	7	-78	3	-78	2
-77	11	-79	11	-77	4	-78	5	-77	11	-79	13	-77	3	-77	8	-79	18	-77	11	-77	6	-77	5	-76	2	-77	3	-77	4	-77	4	-77	16	-77	7	-77	1	-77	1	-77	7	-77	12	-79	10	-77	5	-77	4
-76	2	-78	9	-76	7	-77	5	-76	7	-78	16	-76	2	-76	4	-78	9	-76	1	-76	5	-76	7	-75	9	-76	2	-76	4	-76	4	-76	5	-76	2	-76	1	-76	3	-76	0	-76	5	-78	3	-76	8	-76	1
-75	20	-77	7	-75	16	-76	4	-75	32	-77	7	-75	4	-75	17	-77	9	-75	8	-75	10	-75	17	-74	9	-75	13	-75	11	-75	10	-75	19	-75	11	-75	10	-75	8	-75	7	-75	8	-77	4	-75	16	-75	8
-74	12	-76	2	-74	46	-75	11	-74	35	-76	9	-74	8	-74	46	-76	5	-74	9	-74	29	-74	13	-73	4	-74	19	-74	12	-74	5	-74	30	-74	18	-74	9	-74	22	-74	15	-74	15	-76	2	-74	13	-74	10
-73	19	-75	21	-73	29	-74	10	-73	35	-75	37	-73	6	-73	25	-75	20	-73	5	-73	33	-73	9	-72	1	-73	6	-73	16	-73	12	-73	26	-73	8	-73	1	-73	16	-73	13	-73	8	-75	12	-73	20	-73	7
-72	3	-74	24	-72	19	-73	5	-72	22	-74	34	-72	2	-72	14	-74	26	-72	1	-72	11	-72	2	-71	7	-72	17	-72	19	-72	2	-72	20	-72	4	-72	0	-72	11	-72	7	-72	5	-74	11	-72	10	-72	4
-71	0	-73	30	-71	10	-72	2	-71	18	-73	31	-71	0	-71	16	-73	50	-71	2	-71	10	-71	13	-70	3	-71	5	-71	5	-71	2	-71	17	-71	3	-71	1	-71	9	-71	3	-71	8	-73	12	-71	10	-71	4
-70	5	-72	23	-70	7	-71	2	-70	5	-72	28	-70	1	-70	7	-72	29	-70	5	-70	1	-70	3	-69	0	-70	4	-70	2	-70	3	-70	9	-70	9	-70	1	-70	3	-70	5	-70	2	-72	8	-70	3	-70	1
-69	1	-71	14	-69	6	-70	0	-69	3	-71	12	-69	1	-69	4	-71	16	-69	7	-69	2	-69	1	-68	1	-69	9	-69	2	-69	2	-69	2	-69	4	-69	2	-69	7	-69	5	-69	4	-71	5	-69	5	-69	4
-68	4	-70	6	-68	6	-69	4	-68	8	-70	13	-68	5	-68	9	-70	3	-68	4	-68	10	-68	0	-67	0	-68	4	-68	10	-68	1	-68	3	-68	4	-68	2	-68	7	-68	8	-68	9	-70	3	-68	4	-68	4
-67	1	-69	4	-67	0	-68	1	-67	5	-69	10	-67	0	-67	2	-69	11	-67	0	-67	1	-67	8	-66	2	-67	2	-67	3	-67	0	-67	0	-67	3	-67	0	-67	0	-67	3	-67	0	-69	5	-67	4	-67	0
-66	1	-68	2	-66	15	-67	0	-66	14	-68	5	-66	1	-66	19	-68	14	-66	1	-66	14	-66	6	-65	5	-66	9	-66	9	-66	1	-66	11	-66	8	-66	0	-66	8	-66	15	-66	2	-68	3	-66	4	-66	0
-65	6	-67	4	-65	13	-66	3	-65	8	-67	6	-65	4	-65	2	-67	8	-65	14	-65	10	-65	2	-64	0	-65	3	-65	5	-65	5	-65	11	-65	2	-65	3	-65	4	-65	6	-65	6	-67	8	-65	4	-65	3
-64	2	-66	12	-64	0	-65	5	-64	0	-66	23	-64	0	-64	0	-66	27	-64	5	-64	0	-64	0	-63	0	-64	0	-64	0	-64	0	-64	0	-64	0	-64	0	-64	0	-64	1	-64	0	-66	8	-64	0	-64	0
-63	0	-65	2	-63	0	-64	0	-63	0	-65	11	-63	0	-63	0	-65	14	-63	0	-63	0	-63	0	-62	0	-63	0	-63	0	-63	0	-63	0	-63	0	-63	0	-63	0	-63	0	-63	0	-65	3	-63	0	-63	0
-62	0	-64	0	-62	0	-63	0	-62	0	-64	0	-62	0	-62	0	-64	9	-62	0	-62	0	-62	0	-61	0	-62	4	-62	0	-62	0	-62	0	-62	0	-62	0	-62	0	-62	0	-62	0	-64	0	-62	0	-62	0
-61	0	-63	0	-61	0	-62	0	-61	0	-63	0	-61	0	-61	0	-63	0	-61	0	-61	0	-61	0	-60	0	-61	0	-61	0	-61	0	-61	0	-61	0	-61	0	-61	0	-61	0	-61	0	-63	0	-61	0	-61	0
-60	0	-62	0	-60	0	-61	6	-60	0	-62	0	-60	0	-60	0	-62	2	-60	0	-60	0	-60	1	-59	0	-60	0	-60	0	-60	0	-60	0	-60	0	-60	1	-60	0	-60	0	-60	0	-62	0	-60	0	-60	0
-59	0	-61	0	-59	0	-60	0	-59	0	-61	1	-59	0	-59	0	-61	0	-59	0	-59	0	-59	0	-58	0	-59	1	-59	4	-59	0	-59	6	-59	13	-59	0	-59	2	-59	0	-59	0	-61	0	-59	3	-59	0
-58	2	-60	0	-58	1	-59	0	-58	0	-60	0	-58	0	-58	0	-60	0	-58	0	-58	0	-58	4	-57	0	-58	0	-58	3	-58	0	-58	0	-58	0	-58	0	-58	0	-58	0	-58	0	-60	0	-58	0	-58	0
-57	0	-59	0	-57	4	-58	0	-57	1	-59	11	-57	0	-57	8	-59	2	-57	0	-57	9	-57	2	-56	0	-57	0	-57	0	-57	0	-57	0	-57	0	-57	0	-57	0	-57	0	-57	0	-59	0	-57	0	-57	0
-56	0	-58	0	-56	2	-57	0	-56	6	-58	0	-56	0	-56	4	-58	0	-56	1	-56	8	-56	4	-55	0	-56	2	-56	3	-56	10	-56	5	-56	1	-56	0	-56	1	-56	0	-56	0	-58	0	-56	3	-56	0
-55	1	-57	0	-55	0	-56	3	-55	0	-57	0	-55	0	-55	0	-57	0	-55	0	-55	5	-55	1	-54	0	-55	0	-55	0	-55	0	-55	1	-55	0	-55	1	-55	0	-55	9	-55	0	-57	0	-55	0	-55	0
-54	0	-56	1	-54	0	-55	0	-54	0	-56	3	-54	0	-54	0	-56	15	-54	0	-54	2	-54	2	-53	0	-54	0	-54	0	-54	11	-54	1	-54	0	-54	0	-54	0	-54	3	-54	0	-56	2	-54	0	-54	0
-53	0	-55	0	-53	0	-54	0	-53	1	-55	0	-53	0	-53	0	-55	0	-53	0	-53	2	-53	3	-52	1	-53	0	-53	0	-53	0	-53	3	-53	0	-53	0	-53	0	-53	0	-53	0	-55	2	-53	1	-53	0
-52	0	-54	0	-52	3	-53	0	-52	1	-54	0	-52	0	-52	19	-54	0	-52	2	-52	7	-52	2	-51	0	-52	2	-52	4	-52	0	-52	0	-52	1	-52	0	-52	0	-52	0	-52	0	-54	0	-52	0	-52	0
-51	0	-53	2	-51	5	-52	0	-51	1	-53	0	-51	0	-51	1	-53	0	-51	0	-51	0	-51	0	-50	0	-51	0	-51	1	-51	0	-51	0	-51	0	-51	0	-51	0	-51	0	-51	0	-53	0	-51	4	-51	0
-50	0	-52	2	-50	0	-51	3	-50	0	-52	0	-50	0	-50	2	-52	20	-50	1	-50	0	-50	11	-49	0	-50	0	-50	0	-50	0	-50	0	-50	1	-50	0	-50	0	-50	0	-50	1	-52	0	-50	2	-50	0
-49	0	-51	6	-49	1	-50	0	-49	3	-51	0	-49	0	-49	6	-51	6	-49	0	-49	1	-49	17	-48	0	-49	0	-49	2	-49	0	-49	1	-49	1	-49	0	-49	0	-49	1	-49	0	-51	0	-49	0	-49	0
-48	3	-50	0	-48	23	-49	0	-48	8	-50	0	-48	10	-48	35	-50	1	-48	5	-48	18	-48	19	-47	0	-48	2	-48	2	-48	0	-48	12	-48	3	-48	0	-48	7	-48	1	-48	0	-50	0	-48	1	-48	0
-47	2	-49	0	-47	9	-48	0	-47	1	-49	0	-47	0	-47	6	-49	0	-47	6	-47	0	-47	5	-46	0	-47	1	-47	4	-47	4	-47	0	-47	0	-47	2	-47	0	-47	11	-47	2	-49	0	-47	0	-47	0
-46	0	-48	10	-46	0	-47	0	-46	0	-48	8	-46	0	-46	13	-48	6	-46	4	-46	1	-46	0	-45	0	-46	0	-46	1	-46	0	-46	2	-46	7	-46	0	-46	0	-46	0	-46	3	-48	0	-46	1	-46	0
-45	0	-47	0	-45	0	-46	0	-45	1	-47	1	-45	0	-45	5	-47	2	-45	0	-45	0	-45	2	-44	0	-45	0	-45	0	-45	0	-45	0	-45	2	-45	0	-45	0	-45	3	-45	0	-47	1	-45	0	-45	0
-44	0	-46	3	-44	0	-45	0	-44	3	-46	0	-44	0	-44	3	-46	1	-44	10	-44	8	-44	23	-43	0	-44	0	-44	3	-44	9	-44	6	-44	0	-44	1	-44	1	-44	5	-44	8	-46	1	-44	1	-44	1
-43	2	-45	0	-43	0	-44	5	-43	4	-45	3	-43	0	-43	1	-45	0	-43	6	-43	6	-43	14	-42	1	-43	1	-43	3	-43	0	-43	1	-43	4	-43	1	-43	2	-43	6	-43	0	-45	0	-43	0	-43	0
-42	2	-44	2	-42	11	-43	0	-42	13	-44	8	-42	4	-42	22	-44	12	-42	4	-42	20	-42	17	-41	1	-42	0	-42	5	-42	3	-42	6	-42	1	-42	0	-42	0	-42	2	-42	0	-44	1	-42	2	-42	6
-41	0	-43	3	-41	1	-42	5	-41	26	-43	1	-41	10	-41	3	-43	6	-41	3	-41	16	-41	24	-40	2	-41	0	-41	2	-41	5	-41	1	-41	1	-41	0	-41	1	-41	1	-41	0	-43	0	-41	4	-41	0
-40	8	-42	13	-40	10	-41	0	-40	17	-42	4	-40	18	-40	13	-42	3	-40	10	-40	10	-40	32	-39	0	-40	4	-40	4	-40	1	-40	4	-40	0	-40	0	-40	5	-40	21	-40	0	-42	10	-40	2	-40	1
-39	11	-41	3	-39	8	-40	2	-39	3	-41	12	-39	0	-39	17	-41	12	-39	2	-39	35	-39	34	-38	2	-39	2	-39	8	-39	3	-39	6	-39	0	-39	0	-39	0	-39	15	-39	0	-41	0	-39	4	-39	0
-38	7	-40	17	-38	13	-39	5	-38	4	-40	12	-38	3	-38	26	-40	30	-38	4	-38	44	-38	46	-37	1	-38	3	-38	4	-38	0	-38	7	-38	3	-38	2	-38	3	-38	1	-38	5	-40	0	-38	7	-38	0
-37	6	-39	4	-37	14	-38	2	-37	17	-39	2	-37	7	-37	15	-39	4	-37	8	-37	31	-37	6	-36	0	-37	5	-37	4	-37	0	-37	7	-37	0	-37	0	-37	2	-37	7	-37	0	-39	4	-37	0	-37	0
-36	7	-38	9	-36	19	-37	0	-36	2	-38	6	-36	9	-36	22	-38	20	-36	8	-36	10	-36	24	-35	0	-36	5	-36	10	-36	0	-36	9	-36	4	-36	0	-36	1	-36	1	-36	5	-38	7	-36	1	-36	2
-35	11	-37	9	-35	17	-36	3	-35	9	-37	21	-35	1	-35	23	-37	5	-35	9	-35	27	-35	16	-34	1	-35	0	-35	0	-35	4	-35	3	-35	2	-35	7	-35	0	-35	1	-35	0	-37	1	-35	0	-35	0
-34	23	-36	6	-34	23	-35	0	-34	41	-36	4	-34	8	-34	23	-36	7	-34	42	-34	101	-34	51	-33	0	-34	17	-34	6	-34	5	-34	36	-34	10	-34	3	-34	9	-34	0	-34	1	-36	4	-34	4	-34	1
-33	22	-35	2	-33	27	-34	3	-33	13	-35	1	-33	18	-33	59	-35	30	-33	24	-33	124	-33	125	-32	0	-33	17	-33	24	-33	7	-33	49	-33	13	-33	1	-33	7	-33	28	-33	4	-35	1	-33	23	-33	11
-32	6	-34	34	-32	1	-33	1	-32	13	-34	6	-32	0	-32	6	-34	30	-32	7	-32	17	-32	34	-31	0	-32	2	-32	10	-32	9	-32	3	-32	8	-32	4	-32	9	-32	6	-32	6	-34	5	-32	1	-32	4
-31	11	-33	27	-31	24	-32	0	-31	20	-33	23	-31	0	-31	38	-33	86	-31	16	-31	39	-31	48	-30	2	-31	3	-31	5	-31	0	-31	4	-31	5	-31	3	-31	8	-31	3	-31	0	-33	7	-31	3	-31	0
-30	12	-32	13	-30	22	-31	1	-30	36	-32	18	-30	16	-30	51	-32	14	-30	33	-30	54	-30	60	-29	0	-30	13	-30	12	-30	0	-30	8	-30	11	-30	0	-30	7	-30	8	-30	0	-32	4	-30	5	-30	1
-29	10	-31	3	-29	16	-30	2	-29	16	-31	5	-29	4	-29	14	-31	19	-29	24	-29	90	-29	51	-28	5	-29	18	-29	11	-29	0	-29	6	-29	13	-29	12	-29	11	-29	8	-29	4	-31	1	-29	10	-29	3
-28	18	-30	38	-28	37	-29	5	-28	72	-30	16	-28	20	-28	111	-30	30	-28	53	-28	199	-28	175	-27	1	-28	53	-28	32	-28	11	-28	61	-28	16	-28	6	-28	20	-28	40	-28	2	-30	2	-28	30	-28	6
-27	5	-29	18	-27	32	-28	17	-27	20	-29	9	-27	5	-27	24	-29	29	-27	32	-27	62	-27	44	-26	2	-27	7	-27	12	-27	6	-27	33	-27	27	-27	1	-27	17	-27	8	-27	1	-29	10	-27	1	-27	0
-26	11	-28	67	-26	24	-27	3	-26	11	-28	30	-26	7	-26	25	-28	112	-26	21	-26	102	-26	53	-25	1	-26	9	-26	25	-26	2	-26	41	-26	10	-26	0	-26	9	-26	20	-26	0	-28	29	-26	7	-26	6
-25	22	-27	9	-25	50	-26	2	-25	71	-27	28	-25	38	-25	127	-27	53	-25	72	-25	229	-25	215	-24	6	-25	42	-25	49	-25	10	-25	69	-25	55	-25	26	-25	51	-25	13	-25	2	-27	3	-25	33	-25	2
-24	27	-26	35	-24	85	-25	6	-24	66	-26	44	-24	22	-24	133	-26	33	-24	112	-24	158	-24	178	-23	4	-24	46	-24	22	-24	6	-24	73	-24	25	-24	15	-24	15	-24	41	-24	2	-26	10	-24	12	-24	8
-23	46	-25	104	-23	92	-24	9	-23	58	-25	43	-23	59	-23	185	-25	137	-23	133	-23	285	-23	302	-22	2	-23	44	-23	42	-23	24	-23	126	-23	58	-23	15	-23	41	-23	63	-23	1	-25	9	-23	42	-23	14
-22	21	-24	89	-22	35	-23	13	-22	66	-24	49	-22	16	-22	72	-24	85	-22	72	-22	112	-22	128	-21	4	-22	35	-22	23	-22	7	-22	23	-22	27	-22	12	-22	17	-22	21	-22	4	-24	20	-22	13	-22	2
-21	24	-23	98	-21	68	-22	4	-21	39	-23	91	-21	18	-21	200	-23	177	-21	122	-21	277	-21	229	-20	2	-21	51	-21	32	-21	25	-21	87	-21	44	-21	19	-21	35	-21	58	-21	4	-23	18	-21	19	-21	6
-20	27	-22	48	-20	81	-21	15	-20	94	-22	44	-20	21	-20	78	-22	84	-20	94	-20	235	-20	198	-19	3	-20	27	-20	20	-20	17	-20	41	-20	47	-20	5	-20	28	-20	46	-20	14	-22	21	-20	26	-20	7
-19	55	-21	107	-19	91	-20	5	-19	59	-21	59	-19	50	-19	183	-21	133	-19	177	-19	433	-19	359	-18	1	-19	49	-19	57	-19	57	-19	145	-19	82	-19	29	-19	49	-19	48	-19	17	-21	13	-19	43	-19	21
-18	16	-20	68	-18	63	-19	13	-18	36	-20	31	-18	42	-18	81	-20	142	-18	93	-18	278	-18	150	-17	5	-18	69	-18	21	-18	5	-18	55	-18	44	-18	14	-18	15	-18	35	-18	4	-20	13	-18	26	-18	6
-17	33	-19	84	-17	51	-18	10	-17	60	-19	98	-17	19	-17	133	-19	132	-17	87	-17	207	-17	205	-16	6	-17	40	-17	29	-17	18	-17	31	-17	30	-17	15	-17	35	-17	36	-17	5	-19	26	-17	28	-17	0
-16	32	-18	33	-16	93	-17	12	-16	73	-18	54	-16	51	-16	173	-18	97	-16	130	-16	346	-16	346	-15	3	-16	66	-16	79	-16	9	-16	96	-16	61	-16	20	-16	43	-16	45	-16	1	-18	17	-16	21	-16	4
-15	71	-17	48	-15	111	-16	13	-15	53	-17	53	-15	35	-15	227	-17	166	-15	135	-15	540	-15	407	-14	52	-15	36	-15	69	-15	50	-15	107	-15	74	-15	21	-15	48	-15	80	-15	17	-17	12	-15	30	-15	3
-14	352	-16	156	-14	944	-15	3	-14	647	-16	64	-14	290	-14	1564	-16	131	-14	1148	-14	3059	-14	2783	-13	4	-14	488	-14	389	-14	305	-14	789	-14	408	-14	169	-14	392	-14	653	-14	85	-16	29	-14	246	-14	104
-13	45	-15	165	-13	82	-14	137	-13	59	-15	138	-13	16	-13	138	-15	215	-13	131	-13	194	-13	402	-12	2	-13	29	-13	29	-13	11	-13	91	-13	40	-13	17	-13	37	-13	53	-13	8	-15	26	-13	8	-13	4
-12	40	-14	1099	-12	54	-13	4	-12	91	-14	797	-12	31	-12	161	-14	1544	-12	144	-12	314	-12	279	-11	22	-12	37	-12	41	-12	29	-12	111	-12	29	-12	12	-12	20	-12	40	-12	4	-14	153	-12	10	-12	2
-11	71	-13	73	-11	179	-12	15	-11	113	-13	138	-11	63	-11	378	-13	167	-11	289	-11	901	-11	931	-10	12	-11	100	-11	82	-11	50	-11	190	-11	149	-11	41	-11	70	-11	162	-11	44	-13	18	-11	87	-11	25
-10	81	-12	148	-10	257	-11	34	-10	84	-12	37	-10	55	-10	407	-12	98	-10	331	-10	797	-10	873	-9	7	-10	117	-10	101	-10	58	-10	201	-10	132	-10	22	-10	65	-10	136	-10	16	-12	13	-10	77	-10	45
-9	85	-11	217	-9	204	-10	29	-9	63	-11	267	-9	58	-9	256	-11	397	-9	205	-9	703	-9	580	-8	8	-9	39	-9	41	-9	50	-9	142	-9	153	-9	23	-9	52	-9	114	-9	9	-11	26	-9	72	-9	8
-8	57	-10	205	-8	209	-9	16	-8	158	-10	194	-8	69	-8	449	-10	399	-8	269	-8	775	-8	706	-7	11	-8	156	-8	73	-8	40	-8	132	-8	85	-8	42	-8	43	-8	113	-8	13	-10	60	-8	85	-8	20
-7	149	-9	169	-7	387	-8	32	-7	240	-9	172	-7	157	-7	620	-9	288	-7	503	-7	1349	-7	1336	-6	17	-7	193	-7	191	-7	116	-7	302	-7	170	-7	62	-7	148	-7	228	-7	28	-9	20	-7	129	-7	55
-6	86	-8	229	-6	171	-7	41	-6	177	-8	216	-6	74	-6	380	-8	390	-6	278	-6	892	-6	1102	-5	8	-6	150	-6	108	-6	63	-6	156	-6	126	-6	49	-6	65	-6	156	-6	9	-8	42	-6	77	-6	17
-5	78	-7	447	-5	273	-6	37	-5	230	-7	325	-5	104	-5	479	-7	672	-5	309	-5	935	-5	1027	-4	16	-5	136	-5	130	-5	80	-5	174	-5	117	-5	30	-5	106	-5	147	-5	26	-7	96	-5	59	-5	18
-4	127	-6	341	-4	387	-5	36	-4	205	-6	197	-4	166	-4	667	-6	440	-4	384	-4	1282	-4	1144	-3	6	-4	129	-4	164	-4	95	-4	337	-4	196	-4	84	-4	117	-4	209	-4	28	-6	55	-4	123	-4	70
-3	39	-5	396	-3	124	-4	43	-3	139	-5	170	-3	33	-3	151	-5	513	-3	144	-3	496	-3	429	-2	37	-3	61	-3	65	-3	50	-3	100	-3	59	-3	27	-3	31	-3	108	-3	17	-5	108	-3	47	-3	30
-2	191	-4	496	-2	543	-3	13	-2	325	-4	302	-2	175	-2	789	-4	619	-2	487	-2	1400	-2	1297	-1	54	-2	290	-2	277	-2	169	-2	557	-2	286	-2	89	-2	239	-2	465	-2	51	-4	56	-2	221	-2	73
-1	414	-3	165	-1	1104	-2	72	-1	928	-3	65	-1	480	-1	1920	-3	220	-1	807	-1	2486	-1	2235	0	17333	-1	654	-1	544	-1	420	-1	1013	-1	575	-1	239	-1	586	-1	966	-1	160	-3	23	-1	549	-1	187
0	48033	-2	699	0	127874	-1	159	0	222940	-2	556	0	40388	0	178858	-2	863	0	36631	0	119217	0	106626	1	126	0	206551	0	133984	0	59608	0	205929	0	95570	0	32965	0	89247	0	143075	0	63329	-2	158	0	151328	0	36624
1	748	-1	1748	1	1985	0	46343	1	1599	-1	1065	1	1016	1	3822	-1	2245	1	1554	1	4422	1	4203	2	16	1	1622	1	1185	1	663	1	2240	1	1101	1	365	1	1045	1	1495	1	388	-1	394	1	1001	1	380
2	100	0	203830	2	235	1	422	2	127	0	254050	2	110	2	493	0	191751	2	258	2	789	2	569	3	0	2	190	2	149	2	87	2	285	2	140	2	55	2	88	2	217	2	36	0	141034	2	129	2	41
3	0	1	2744	3	7	2	49	3	8	1	2158	3	5	3	10	1	4554	3	6	3	11	3	7	4	0	3	1	3	0	3	2	3	6	3	9	3	0	3	2	3	0	3	1	1	725	3	2	3	1
4	0	2	353	4	1	3	2	4	3	2	274	4	2	4	6	2	559	4	1	4	0	4	5	5	1	4	0	4	0	4	0	4	3	4	6	4	0	4	0	4	0	4	0	2	126	4	0	4	0
5	0	3	8	5	0	4	0	5	0	3	12	5	0	5	1	3	5	5	1	5	6	5	1	6	0	5	0	5	0	5	1	5	6	5	0	5	0	5	2	5	0	5	0	3	1	5	0	5	0
6	0	4	1	6	0	5	0	6	0	4	0	6	0	6	0	4	3	6	0	6	6	6	3	7	0	6	0	6	2	6	0	6	0	6	1	6	0	6	0	6	0	6	0	4	0	6	0	6	0
7	0	5	0	7	1	6	0	7	0	5	2	7	0	7	0	5	0	7	0	7	0	7	0	8	0	7	1	7	0	7	0	7	2	7	3	7	0	7	3	7	0	7	0	5	0	7	0	7	0
8	0	6	0	8	3	7	0	8	0	6	0	8	0	8	0	6	0	8	0	8	0	8	0	9	0	8	0	8	0	8	0	8	2	8	0	8	0	8	0	8	0	8	0	6	0	8	0	8	0
9	0	7	0	9	0	8	0	9	0	7	0	9	0	9	0	7	0	9	0	9	0	9	1	10	0	9	0	9	0	9	0	9	0	9	0	9	0	9	0	9	0	9	0	7	0	9	0	9	0
10	0	8	1	10	1	9	0	10	0	8	0	10	0	10	0	8	0	10	0	10	0	10	1	11	0	10	0	10	0	10	0	10	0	10	0	10	0	10	0	10	0	10	0	8	0	10	0	10	0
11	0	9	0	11	0	10	0	11	0	9	0	11	0	11	0	9	1	11	0	11	0	11	0	12	0	11	0	11	0	11	0	11	0	11	1	11	0	11	0	11	0	11	0	9	0	11	0	11	0
12	0	10	0	12	0	11	0	12	0	10	0	12	0	12	0	10	0	12	0	12	0	12	0	13	0	12	0	12	0	12	1	12	0	12	0	12	0	12	0	12	0	12	0	10	0	12	0	12	0
13	0	11	1	13	0	12	0	13	0	11	0	13	0	13	0	11	0	13	0	13	0	13	0	14	0	13	0	13	0	13	0	13	0	13	0	13	0	13	0	13	0	13	0	11	0	13	0	13	0
14	0	12	0	14	0	13	0	14	0	12	0	14	0	14	0	12	0	14	1	14	0	14	0	15	0	14	0	14	0	14	0	14	0	14	0	14	0	14	0	14	0	14	0	12	0	14	0	14	0
15	0	13	0	15	0	14	0	15	0	13	0	15	0	15	0	13	0	15	0	15	0	15	0			15	0	15	0	15	0	15	0	15	0	15	0	15	0	15	0	15	0	13	0	15	0	15	0
		14	0	16	0	15	0	16	0	14	0	16	0			14	0	16	0			16	0									16	0											14	0			16	0
		15	0	17	0			17	0	15	0	17	0			15	0	17	0			17	1									17	0											15	0			17	0
		16	0	18	0			18	0	16	0	18	0			16	0	18	0													18	0															18	0
		17	0	19	0			19	1	17	0	19	0			17	0	19	0													19	0															19	0
		18	0	20	0			20	0	18	0	20	0			18	0	20	0													20	0															20	0
		19	0	21	0			21	0	19	0	21	0			19	0	21	0													21	0															21	0
		20	0	22	0			22	0	20	0	22	0			20	0	22	0													22	0															22	0
		21	0	23	0			23	0	21	0	23	0			21	0	23	0													23	0															23	0
		22	0	24	0			24	0	22	0	24	0			22	0	24	0													24	0															24	0
		23	0	25	0			25	0	23	0	25	0			23	0	25	0													25	0															25	0
		24	0	26	0			26	0	24	0	26	0			24	0	26	0													26	0															26	0
		25	0	27	0			27	0	25	0	27	0			25	0	27	0													27	0															27	0
		26	0	28	0			28	0	26	0	28	0			26	1	28	2													28	0															28	0
		27	0	29	0			29	0	27	0	29	0			27	0	29	0													29	0															29	1
		28	0	30	0			30	0	28	0	30	0			28	0	30	0													30	1
		29	0	31	0			31	3	29	0	31	0			29	0	31	2
		30	0	32	0			32	1	30	0	32	0			30	0	32	0
		31	0	33	0					31	0	33	0			31	0	33	0
		32	0	34	0					32	0	34	0			32	0	34	0
		33	0	35	0					33	0	35	0			33	0	35	0
		34	0	36	0					34	0	36	0			34	0	36	0
		35	0	37	0					35	2	37	0			35	0	37	0
		36	0	38	0							38	0			36	0	38	0
		37	0	39	0							39	0			37	0	39	0
		38	0	40	2							40	1			38	0	40	0
		39	0													39	0	41	0
		40	0													40	0	42	0
		41	0													41	0	43	0
		42	0													42	0	44	0
		43	0													43	0	45	0
		44	0													44	0	46	0
		45	1													45	0	47	0
																46	0	48	1
																47	1
[truncated: 130 more columns]

## Sheet: hybrids n2-varaints
Dark-hybrid n2-V416T						Dark-hybrid n2-I427V						Dark-hybrid n2-V416I						Dark-hybrid n2-V416L						Dark-hybrid n2-I539E						Dark-hybrid n2-N425C						Dark-hybrid n2-I470L						Dark-hybrid n2-G528A						Dark-hybrid n2-N538E
indel_size	fq	indel_size	fq	indel_size	fq	indel_size	fq	indel_size	fq	indel_size	fq	indel_size	fq	indel_size	fq	indel_size	fq	indel_size	fq	indel_size	fq	indel_size	fq	indel_size	fq	indel_size	fq	indel_size	fq	indel_size	fq	indel_size	fq	indel_size	fq	indel_size	fq	indel_size	fq	indel_size	fq	indel_size	fq	indel_size	fq	indel_size	fq	indel_size	fq
-83	2	-64	0	-64	1	-80	2	-64	0	-64	0	-73	9	-64	1	-64	1	-81	3	-64	1	-64	1	-83	2	-64	4	-64	2	-80	4	-64	0	-64	10	-83	2	-64	2	-64	0	-67	2	-64	1	-64	0	-54	1
-82	0	-63	2	-63	0	-79	0	-63	1	-63	0	-72	0	-63	0	-63	0	-80	11	-63	0	-63	0	-82	6	-63	3	-63	0	-79	0	-63	0	-63	2	-82	0	-63	0	-63	0	-66	0	-63	0	-63	0	-53	0
-81	2	-62	0	-62	0	-78	0	-62	0	-62	0	-71	0	-62	1	-62	0	-79	0	-62	0	-62	0	-81	3	-62	1	-62	0	-78	0	-62	0	-62	0	-81	0	-62	2	-62	0	-65	0	-62	0	-62	0	-52	0
-80	4	-61	0	-61	0	-77	3	-61	0	-61	1	-70	0	-61	1	-61	2	-78	1	-61	2	-61	0	-80	7	-61	0	-61	0	-77	0	-61	0	-61	4	-80	0	-61	0	-61	0	-64	0	-61	0	-61	0	-51	0
-79	0	-60	0	-60	1	-76	0	-60	1	-60	0	-69	1	-60	4	-60	0	-77	9	-60	0	-60	0	-79	0	-60	1	-60	0	-76	0	-60	0	-60	1	-79	0	-60	0	-60	0	-63	0	-60	1	-60	0	-50	2
-78	0	-59	1	-59	0	-75	0	-59	4	-59	0	-68	3	-59	0	-59	0	-76	5	-59	1	-59	0	-78	1	-59	2	-59	1	-75	0	-59	4	-59	0	-78	0	-59	8	-59	3	-62	0	-59	1	-59	0	-49	0
-77	0	-58	2	-58	0	-74	0	-58	0	-58	0	-67	0	-58	0	-58	0	-75	0	-58	0	-58	0	-77	5	-58	4	-58	2	-74	0	-58	1	-58	1	-77	0	-58	0	-58	2	-61	0	-58	0	-58	1	-48	0
-76	3	-57	0	-57	1	-73	0	-57	0	-57	0	-66	0	-57	0	-57	0	-74	0	-57	0	-57	1	-76	0	-57	0	-57	2	-73	0	-57	2	-57	12	-76	1	-57	2	-57	1	-60	0	-57	1	-57	2	-47	0
-75	1	-56	0	-56	0	-72	0	-56	0	-56	1	-65	0	-56	0	-56	1	-73	0	-56	1	-56	0	-75	1	-56	2	-56	2	-72	0	-56	10	-56	5	-75	1	-56	2	-56	4	-59	0	-56	0	-56	1	-46	0
-74	5	-55	0	-55	2	-71	0	-55	0	-55	0	-64	0	-55	1	-55	0	-72	1	-55	7	-55	0	-74	11	-55	5	-55	4	-71	0	-55	2	-55	4	-74	2	-55	3	-55	2	-58	0	-55	0	-55	3	-45	0
-73	0	-54	2	-54	1	-70	0	-54	1	-54	0	-63	0	-54	3	-54	3	-71	8	-54	5	-54	2	-73	3	-54	8	-54	1	-70	0	-54	1	-54	4	-73	0	-54	3	-54	1	-57	0	-54	1	-54	1	-44	0
-72	0	-53	5	-53	1	-69	3	-53	0	-53	4	-62	4	-53	0	-53	0	-70	8	-53	1	-53	1	-72	1	-53	4	-53	0	-69	0	-53	0	-53	2	-72	0	-53	3	-53	2	-56	0	-53	4	-53	0	-43	0
-71	1	-52	0	-52	0	-68	0	-52	3	-52	1	-61	0	-52	9	-52	3	-69	0	-52	4	-52	0	-71	0	-52	6	-52	6	-68	0	-52	11	-52	2	-71	0	-52	4	-52	6	-55	0	-52	7	-52	5	-42	0
-70	0	-51	1	-51	7	-67	0	-51	1	-51	1	-60	7	-51	2	-51	1	-68	1	-51	0	-51	3	-70	3	-51	1	-51	4	-67	0	-51	1	-51	6	-70	0	-51	2	-51	11	-54	0	-51	0	-51	0	-41	1
-69	1	-50	1	-50	4	-66	0	-50	0	-50	1	-59	0	-50	7	-50	3	-67	0	-50	0	-50	1	-69	1	-50	2	-50	2	-66	0	-50	0	-50	7	-69	0	-50	10	-50	4	-53	0	-50	2	-50	1	-40	2
-68	0	-49	1	-49	1	-65	0	-49	4	-49	0	-58	0	-49	1	-49	2	-66	2	-49	3	-49	1	-68	1	-49	3	-49	1	-65	0	-49	11	-49	0	-68	2	-49	2	-49	1	-52	0	-49	1	-49	0	-39	5
-67	0	-48	22	-48	13	-64	0	-48	2	-48	7	-57	4	-48	10	-48	4	-65	0	-48	15	-48	12	-67	1	-48	28	-48	12	-64	2	-48	23	-48	19	-67	1	-48	21	-48	55	-51	1	-48	4	-48	1	-38	0
-66	0	-47	4	-47	1	-63	0	-47	10	-47	1	-56	0	-47	7	-47	5	-64	4	-47	0	-47	5	-66	7	-47	10	-47	11	-63	0	-47	17	-47	1	-66	0	-47	8	-47	1	-50	0	-47	1	-47	3	-37	5
-65	0	-46	3	-46	6	-62	0	-46	0	-46	3	-55	0	-46	7	-46	3	-63	0	-46	1	-46	1	-65	0	-46	7	-46	1	-62	0	-46	6	-46	3	-65	0	-46	6	-46	2	-49	0	-46	1	-46	1	-36	0
-64	0	-45	4	-45	2	-61	0	-45	0	-45	0	-54	0	-45	0	-45	2	-62	1	-45	0	-45	4	-64	11	-45	6	-45	5	-61	0	-45	0	-45	11	-64	3	-45	3	-45	6	-48	0	-45	1	-45	0	-35	1
-63	2	-44	2	-44	5	-60	0	-44	6	-44	2	-53	0	-44	4	-44	2	-61	0	-44	5	-44	4	-63	0	-44	6	-44	2	-60	3	-44	13	-44	11	-63	0	-44	7	-44	27	-47	0	-44	5	-44	1	-34	3
-62	3	-43	0	-43	2	-59	4	-43	0	-43	0	-52	17	-43	1	-43	3	-60	5	-43	1	-43	3	-62	0	-43	5	-43	17	-59	8	-43	1	-43	1	-62	0	-43	12	-43	12	-46	0	-43	2	-43	0	-33	6
-61	2	-42	9	-42	3	-58	0	-42	4	-42	7	-51	0	-42	9	-42	10	-59	0	-42	12	-42	4	-61	0	-42	20	-42	5	-58	5	-42	20	-42	10	-61	0	-42	9	-42	20	-45	0	-42	9	-42	3	-32	5
-60	0	-41	2	-41	6	-57	0	-41	2	-41	1	-50	1	-41	3	-41	1	-58	5	-41	7	-41	1	-60	1	-41	10	-41	2	-57	4	-41	17	-41	4	-60	0	-41	13	-41	14	-44	0	-41	2	-41	1	-31	1
-59	1	-40	7	-40	13	-56	0	-40	6	-40	2	-49	1	-40	2	-40	4	-57	0	-40	18	-40	5	-59	0	-40	19	-40	10	-56	1	-40	31	-40	20	-59	0	-40	27	-40	17	-43	0	-40	4	-40	5	-30	5
-58	1	-39	5	-39	5	-55	0	-39	7	-39	8	-48	25	-39	3	-39	4	-56	7	-39	8	-39	5	-58	0	-39	17	-39	8	-55	0	-39	15	-39	24	-58	3	-39	23	-39	26	-42	0	-39	6	-39	10	-29	1
-57	0	-38	5	-38	8	-54	0	-38	8	-38	4	-47	19	-38	22	-38	4	-55	7	-38	11	-38	14	-57	0	-38	32	-38	14	-54	8	-38	34	-38	25	-57	1	-38	30	-38	48	-41	0	-38	16	-38	3	-28	8
-56	2	-37	6	-37	10	-53	0	-37	9	-37	10	-46	15	-37	5	-37	8	-54	0	-37	14	-37	8	-56	13	-37	20	-37	22	-53	0	-37	24	-37	44	-56	3	-37	44	-37	39	-40	1	-37	13	-37	6	-27	2
-55	0	-36	4	-36	4	-52	0	-36	6	-36	1	-45	8	-36	9	-36	5	-53	4	-36	3	-36	7	-55	7	-36	9	-36	25	-52	9	-36	6	-36	10	-55	0	-36	11	-36	18	-39	0	-36	5	-36	2	-26	2
-54	0	-35	6	-35	7	-51	0	-35	6	-35	3	-44	7	-35	12	-35	16	-52	7	-35	9	-35	13	-54	4	-35	30	-35	10	-51	0	-35	25	-35	13	-54	0	-35	14	-35	18	-38	2	-35	6	-35	0	-25	6
-53	0	-34	14	-34	29	-50	8	-34	7	-34	6	-43	3	-34	18	-34	12	-51	22	-34	13	-34	16	-53	11	-34	65	-34	32	-50	2	-34	58	-34	28	-53	0	-34	55	-34	55	-37	1	-34	9	-34	9	-24	6
-52	2	-33	32	-33	33	-49	0	-33	18	-33	19	-42	20	-33	27	-33	56	-50	19	-33	22	-33	38	-52	19	-33	83	-33	61	-49	0	-33	78	-33	90	-52	5	-33	141	-33	73	-36	0	-33	18	-33	34	-23	12
-51	2	-32	3	-32	9	-48	13	-32	12	-32	5	-41	25	-32	21	-32	13	-49	3	-32	6	-32	0	-51	3	-32	35	-32	8	-48	29	-32	38	-32	32	-51	7	-32	25	-32	21	-35	0	-32	7	-32	11	-22	8
-50	4	-31	10	-31	4	-47	2	-31	8	-31	3	-40	12	-31	15	-31	13	-48	60	-31	3	-31	7	-50	15	-31	27	-31	24	-47	5	-31	13	-31	12	-50	2	-31	19	-31	26	-34	3	-31	10	-31	8	-21	9
-49	0	-30	8	-30	11	-46	2	-30	10	-30	7	-39	9	-30	20	-30	22	-47	20	-30	29	-30	16	-49	1	-30	76	-30	33	-46	14	-30	79	-30	66	-49	1	-30	36	-30	65	-33	6	-30	8	-30	6	-20	6
-48	19	-29	14	-29	19	-45	4	-29	15	-29	0	-38	21	-29	10	-29	11	-46	11	-29	5	-29	17	-48	42	-29	27	-29	14	-45	7	-29	65	-29	52	-48	19	-29	26	-29	45	-32	2	-29	17	-29	14	-19	10
-47	4	-28	42	-28	44	-44	6	-28	15	-28	21	-37	16	-28	54	-28	53	-45	11	-28	55	-28	48	-47	28	-28	147	-28	112	-44	3	-28	171	-28	123	-47	1	-28	158	-28	199	-31	1	-28	33	-28	51	-18	11
-46	3	-27	32	-27	24	-43	10	-27	13	-27	13	-36	16	-27	22	-27	23	-44	0	-27	16	-27	27	-46	21	-27	52	-27	34	-43	12	-27	49	-27	41	-46	6	-27	54	-27	45	-30	2	-27	20	-27	13	-17	2
-45	0	-26	13	-26	25	-42	12	-26	13	-26	17	-35	30	-26	29	-26	17	-43	15	-26	12	-26	25	-45	3	-26	45	-26	33	-42	11	-26	57	-26	48	-45	0	-26	42	-26	91	-29	3	-26	13	-26	19	-16	12
-44	3	-25	44	-25	60	-41	5	-25	28	-25	25	-34	48	-25	51	-25	63	-42	35	-25	63	-25	58	-44	18	-25	162	-25	121	-41	2	-25	122	-25	123	-44	6	-25	161	-25	160	-28	5	-25	43	-25	60	-15	3
-43	5	-24	39	-24	57	-40	7	-24	32	-24	20	-33	69	-24	32	-24	44	-41	39	-24	54	-24	44	-43	11	-24	149	-24	101	-40	17	-24	119	-24	100	-43	7	-24	149	-24	125	-27	4	-24	26	-24	16	-14	68
-42	12	-23	60	-23	79	-39	5	-23	35	-23	30	-32	32	-23	46	-23	79	-40	57	-23	80	-23	54	-42	53	-23	197	-23	103	-39	12	-23	173	-23	122	-42	20	-23	168	-23	197	-26	3	-23	39	-23	55	-13	10
-41	3	-22	30	-22	35	-38	16	-22	18	-22	17	-31	12	-22	32	-22	34	-39	34	-22	35	-22	43	-41	4	-22	93	-22	53	-38	27	-22	128	-22	114	-41	1	-22	103	-22	83	-25	6	-22	27	-22	38	-12	6
-40	11	-21	22	-21	73	-37	8	-21	16	-21	26	-30	43	-21	45	-21	56	-38	74	-21	51	-21	53	-40	25	-21	186	-21	105	-37	12	-21	174	-21	169	-40	26	-21	160	-21	195	-24	2	-21	47	-21	43	-11	13
-39	16	-20	29	-20	55	-36	0	-20	23	-20	22	-29	25	-20	44	-20	64	-37	30	-20	40	-20	56	-39	42	-20	144	-20	99	-36	6	-20	135	-20	138	-39	22	-20	79	-20	111	-23	6	-20	42	-20	39	-10	13
-38	16	-19	51	-19	87	-35	5	-19	29	-19	25	-28	178	-19	78	-19	112	-36	5	-19	91	-19	87	-38	50	-19	252	-19	128	-35	12	-19	213	-19	132	-38	17	-19	161	-19	196	-22	5	-19	54	-19	83	-9	2
-37	24	-18	42	-18	60	-34	37	-18	35	-18	15	-27	73	-18	50	-18	42	-35	36	-18	50	-18	62	-37	31	-18	129	-18	87	-34	40	-18	161	-18	92	-37	13	-18	136	-18	123	-21	3	-18	35	-18	48	-8	16
-36	12	-17	27	-17	50	-33	73	-17	20	-17	27	-26	29	-17	39	-17	35	-34	138	-17	46	-17	43	-36	34	-17	119	-17	64	-33	86	-17	126	-17	88	-36	11	-17	90	-17	115	-20	2	-17	17	-17	45	-7	19
-35	16	-16	55	-16	68	-32	5	-16	35	-16	24	-25	175	-16	50	-16	54	-33	224	-16	90	-16	69	-35	27	-16	213	-16	135	-32	27	-16	174	-16	131	-35	12	-16	176	-16	211	-19	4	-16	25	-16	56	-6	18
-34	22	-15	54	-15	121	-31	14	-15	40	-15	32	-24	110	-15	59	-15	91	-32	41	-15	90	-15	110	-34	118	-15	275	-15	148	-31	18	-15	216	-15	208	-34	63	-15	196	-15	207	-18	1	-15	43	-15	67	-5	14
-33	33	-14	474	-14	731	-30	16	-14	361	-14	263	-23	165	-14	569	-14	681	-31	21	-14	598	-14	687	-33	186	-14	1667	-14	947	-30	35	-14	1895	-14	1678	-33	66	-14	1792	-14	1772	-17	1	-14	369	-14	501	-4	25
-32	15	-13	26	-13	77	-29	16	-13	26	-13	13	-22	62	-13	38	-13	49	-30	76	-13	51	-13	61	-32	46	-13	185	-13	111	-29	43	-13	139	-13	99	-32	21	-13	116	-13	163	-16	5	-13	20	-13	43	-3	13
-31	6	-12	34	-12	74	-28	80	-12	26	-12	17	-21	190	-12	55	-12	46	-29	81	-12	51	-12	61	-31	45	-12	166	-12	111	-28	120	-12	134	-12	112	-31	22	-12	143	-12	144	-15	4	-12	32	-12	42	-2	50
-30	32	-11	110	-11	189	-27	35	-11	57	-11	65	-20	151	-11	127	-11	161	-28	341	-11	181	-11	154	-30	144	-11	415	-11	269	-27	47	-11	367	-11	299	-30	36	-11	353	-11	384	-14	73	-11	76	-11	93	-1	88
-29	42	-10	103	-10	166	-26	3	-10	78	-10	53	-19	213	-10	143	-10	140	-27	140	-10	190	-10	176	-29	66	-10	410	-10	234	-26	53	-10	331	-10	323	-29	35	-10	293	-10	388	-13	4	-10	90	-10	131	0	21080
-28	99	-9	88	-9	118	-25	104	-9	35	-9	31	-18	112	-9	90	-9	135	-26	104	-9	109	-9	117	-28	275	-9	329	-9	203	-25	119	-9	241	-9	255	-28	95	-9	229	-9	220	-12	7	-9	62	-9	125	1	91
-27	12	-8	91	-8	123	-24	92	-8	60	-8	47	-17	95	-8	57	-8	103	-25	405	-8	168	-8	183	-27	65	-8	398	-8	232	-24	108	-8	301	-8	239	-27	36	-8	241	-8	271	-11	11	-8	68	-8	72	2	10
-26	11	-7	137	-7	282	-23	112	-7	94	-7	80	-16	207	-7	178	-7	203	-24	256	-7	268	-7	241	-26	103	-7	630	-7	361	-23	133	-7	634	-7	440	-26	42	-7	529	-7	591	-10	10	-7	135	-7	160	3	1
-25	81	-6	117	-6	195	-22	30	-6	85	-6	51	-15	230	-6	85	-6	120	-23	473	-6	190	-6	203	-25	404	-6	533	-6	318	-22	92	-6	381	-6	295	-25	94	-6	389	-6	329	-9	12	-6	58	-6	59	4	0
-24	117	-5	98	-5	169	-21	103	-5	54	-5	73	-14	2030	-5	105	-5	156	-22	268	-5	192	-5	179	-24	247	-5	382	-5	270	-21	130	-5	398	-5	279	-24	100	-5	285	-5	336	-8	14	-5	68	-5	114	5	0
-23	111	-4	271	-4	319	-20	61	-4	166	-4	115	-13	150	-4	243	-4	258	-21	300	-4	312	-4	289	-23	329	-4	730	-4	452	-20	77	-4	824	-4	744	-23	148	-4	723	-4	933	-7	41	-4	133	-4	171	6	0
-22	62	-3	65	-3	121	-19	125	-3	52	-3	20	-12	195	-3	84	-3	55	-20	373	-3	94	-3	105	-22	176	-3	226	-3	133	-19	162	-3	234	-3	235	-22	68	-3	199	-3	176	-6	8	-3	34	-3	51	7	0
-21	125	-2	249	-2	403	-18	49	-2	193	-2	132	-11	424	-2	326	-2	332	-19	452	-2	423	-2	399	-21	309	-2	711	-2	398	-18	111	-2	1090	-2	891	-21	116	-2	897	-2	905	-5	8	-2	177	-2	310	8	0
-20	87	-1	546	-1	727	-17	25	-1	360	-1	313	-10	404	-1	651	-1	673	-18	379	-1	758	-1	696	-20	315	-1	1151	-1	710	-17	68	-1	1948	-1	1491	-20	87	-1	1660	-1	1635	-4	24	-1	381	-1	483	9	0
-19	125	0	12064	0	17721	-16	94	0	19031	0	18373	-9	317	0	18553	0	21228	-17	371	0	11825	0	15297	-19	434	0	15441	0	10050	-16	164	0	60147	0	50944	-19	166	0	58905	0	56974	-3	12	0	42661	0	70484	10	0
-18	72	1	518	1	779	-15	91	1	488	1	370	-8	368	1	673	1	603	-16	429	1	651	1	666	-18	200	1	1072	1	716	-15	166	1	1733	1	1409	-18	94	1	1486	1	1425	-2	57	1	408	1	691	11	0
-17	51	2	73	2	125	-14	999	2	72	2	33	-7	631	2	65	2	92	-15	634	2	134	2	81	-17	255	2	233	2	126	-14	1526	2	236	2	184	-17	89	2	234	2	217	-1	87	2	39	2	61	12	0
-16	122	3	9	3	24	-13	61	3	17	3	11	-6	485	3	15	3	21	-14	4235	3	13	3	10	-16	410	3	18	3	15	-13	107	3	37	3	73	-16	125	3	65	3	72	0	12106	3	12	3	20	13	0
-15	172	4	0	4	7	-12	53	4	0	4	1	-5	495	4	3	4	7	-13	449	4	12	4	10	-15	431	4	10	4	9	-12	140	4	21	4	15	-15	174	4	22	4	13	1	85	4	0	4	4	14	0
-14	1288	5	7	5	3	-11	229	5	1	5	0	-4	888	5	2	5	2	-12	444	5	5	5	5	-14	3220	5	7	5	12	-11	274	5	18	5	13	-14	1488	5	18	5	20	2	6	5	4	5	6	15	0
-13	110	6	1	6	4	-10	150	6	8	6	0	-3	251	6	2	6	8	-11	924	6	1	6	3	-13	376	6	5	6	4	-10	286	6	9	6	6	-13	104	6	12	6	3	3	0	6	8	6	1
-12	93	7	3	7	3	-9	70	7	1	7	0	-2	1299	7	3	7	1	-10	971	7	2	7	3	-12	357	7	5	7	3	-9	223	7	6	7	6	-12	100	7	10	7	7	4	0	7	2	7	3
-11	268	8	0	8	2	-8	140	8	0	8	0	-1	2515	8	4	8	4	-9	913	8	4	8	2	-11	959	8	12	8	1	-8	229	8	5	8	5	-11	291	8	7	8	4	5	0	8	0	8	2
-10	298	9	1	9	3	-7	340	9	2	9	1	0	71269	9	3	9	5	-8	1059	9	0	9	2	-10	865	9	7	9	2	-7	457	9	6	9	1	-10	311	9	9	9	11	6	0	9	0	9	2
-9	199	10	4	10	0	-6	152	10	2	10	3	1	2758	10	1	10	0	-7	1710	10	6	10	0	-9	678	10	8	10	2	-6	271	10	14	10	7	-9	216	10	5	10	9	7	0	10	0	10	0
-8	234	11	1	11	5	-5	172	11	2	11	2	2	342	11	2	11	0	-6	1225	11	2	11	5	-8	655	11	2	11	3	-5	343	11	9	11	4	-8	208	11	10	11	9	8	0	11	4	11	1
-7	458	12	0	12	0	-4	337	12	2	12	0	3	13	12	0	12	2	-5	1316	12	1	12	2	-7	1288	12	1	12	4	-4	598	12	1	12	3	-7	368	12	5	12	3	9	0	12	0	12	0
-6	320	13	1	13	0	-3	86	13	0	13	0	4	1	13	2	13	2	-4	1892	13	3	13	1	-6	954	13	6	13	1	-3	181	13	3	13	4	-6	247	13	5	13	4	10	0	13	1	13	0
-5	319	14	0	14	0	-2	617	14	0	14	2	5	0	14	0	14	4	-3	618	14	1	14	2	-5	835	14	0	14	0	-2	936	14	2	14	7	-5	291	14	4	14	8	11	0	14	0	14	1
-4	608	15	3	15	3	-1	1068	15	0	15	0	6	1	15	0	15	0	-2	2274	15	1	15	0	-4	1398	15	0	15	2	-1	1310	15	1	15	7	-4	615	15	7	15	2	12	0	15	2	15	0
-3	170	16	1	16	2	0	58541	16	1	16	1	7	0	16	1	16	1	-1	4607	16	2	16	0	-3	523	16	4	16	1	0	47209	16	4	16	4	-3	141	16	5	16	3	13	0	16	2	16	1
-2	722	17	0	17	0	1	1160	17	0	17	0	8	0	17	1	17	1	0	75372	17	0	17	0	-2	1272	17	0	17	1	1	1541	17	2	17	2	-2	694	17	2	17	2	14	0	17	0	17	1
-1	1466	18	0	18	1	2	150	18	0	18	0	9	0	18	3	18	3	1	4839	18	0	18	1	-1	2055	18	4	18	0	2	178	18	1	18	1	-1	1372	18	0	18	1	15	0	18	2	18	3
0	32605	19	0	19	1	3	11	19	0	19	0	10	0	19	1	19	2	2	641	19	0	19	1	0	30777	19	0	19	1	3	17	19	2	19	4	0	41367	19	2	19	2			19	0	19	1
1	1499	20	2	20	3	4	0	20	0	20	0	11	2	20	0	20	3	3	8	20	5	20	0	1	2232	20	1	20	0	4	6	20	1	20	6	1	1184	20	2	20	1			20	0	20	6
2	242	21	0	21	0	5	0	21	2	21	0	12	0	21	0	21	0	4	7	21	0	21	0	2	411	21	2	21	0	5	1	21	1	21	1	2	172	21	3	21	3			21	1	21	1
3	8	22	0	22	0	6	1	22	1	22	0	13	2	22	0	22	0	5	0	22	4	22	2	3	11	22	1	22	1	6	0	22	1	22	4	3	18	22	2	22	2			22	0	22	0
4	5	23	0	23	5	7	1	23	0	23	0	14	0	23	0	23	0	6	0	23	0	23	0	4	1	23	0	23	0	7	3	23	0	23	0	4	1	23	2	23	1			23	0	23	0
5	2	24	0	24	0	8	3	24	0	24	0	15	0	24	0	24	1	7	1	24	1	24	1	5	8	24	0	24	0	8	2	24	0	24	4	5	2	24	2	24	3			24	0	24	3
6	0	25	0	25	0	9	0	25	0	25	0	16	0	25	2	25	0	8	2	25	0	25	0	6	1	25	0	25	0	9	1	25	1	25	2	6	0	25	1	25	2			25	0	25	1
7	0	26	0	26	1	10	0	26	0	26	1	17	0	26	0	26	2	9	0	26	0	26	0	7	2	26	0	26	1	10	2	26	2	26	0	7	0	26	0	26	5			26	0	26	2
8	0	27	3	27	0	11	1	27	1	27	2	18	0	27	1	27	1	10	0	27	0	27	0	8	0	27	0	27	1	11	0	27	0	27	3	8	0	27	5	27	2			27	1	27	1
9	0	28	2	28	0	12	0	28	0	28	0	19	0	28	0	28	0	11	0	28	1	28	0	9	0	28	1	28	0	12	1	28	0	28	2	9	0	28	3	28	2			28	0	28	0
10	0	29	0	29	1	13	0	29	0	29	0	20	0	29	1	29	0	12	0	29	0	29	1	10	1	29	0	29	2	13	0	29	1	29	1	10	0	29	2	29	3			29	0	29	2
11	0	30	0	30	1	14	0	30	1	30	0	21	0	30	1	30	2	13	0	30	5	30	0	11	3	30	0	30	3	14	0	30	1	30	1	11	0	30	3	30	4			30	4	30	0
12	0	31	1	31	5	15	1	31	0	31	0	22	0	31	2	31	1	14	0	31	0	31	0	12	0	31	1	31	6	15	0	31	3	31	3	12	0	31	5	31	3			31	1	31	1
13	0	32	0	32	1			32	6	32	0	23	0	32	0	32	1	15	0	32	2	32	0	13	0	32	2	32	0	16	0	32	0	32	0	13	0	32	5	32	0			32	1	32	1
14	0	33	0	33	0			33	0	33	3	24	0	33	0	33	0	16	0	33	0	33	0	14	3	33	0	33	0	17	0	33	0	33	1	14	0	33	3	33	1			33	1	33	3
15	0	34	3	34	1			34	1	34	2	25	0	34	0	34	2	17	0	34	0	34	2	15	0	34	0	34	0	18	0	34	3	34	4	15	0	34	4	34	2			34	1	34	1
16	0	35	1	35	0			35	1	35	0	26	0	35	1	35	0	18	0	35	0	35	0			35	0	35	1	19	0	35	1	35	1	16	0	35	2	35	2			35	0	35	1
17	0	36	2	36	0			36	0	36	0	27	0	36	0	36	1	19	0	36	0	36	3			36	1	36	1	20	0	36	2	36	0	17	0	36	2	36	1			36	2	36	1
18	0	37	1	37	0			37	0	37	2	28	0	37	1	37	0	20	1	37	0	37	0			37	0	37	0	21	0	37	0	37	0	18	0	37	4	37	0			37	1	37	2
19	0	38	0	38	2			38	3	38	0	29	0	38	2	38	2	21	0	38	0	38	2			38	2	38	0	22	0	38	2	38	3	19	0	38	5	38	1			38	3	38	7
20	0	39	0	39	1			39	2	39	0	30	0	39	0	39	2	22	0	39	1	39	4			39	5	39	0	23	0	39	0	39	6	20	0	39	3	39	3			39	2	39	1
21	0	40	3	40	1			40	0	40	0	31	0	40	1	40	0	23	0	40	0	40	2			40	1	40	0	24	0	40	2	40	8	21	0	40	5	40	3			40	1	40	4
22	0	41	0	41	2			41	1	41	0	32	0	41	1	41	1	24	1	41	7	41	0			41	5	41	1	25	0	41	7	41	2	22	0	41	4	41	1			41	1	41	6
23	0	42	1	42	2			42	3	42	2	33	1	42	2	42	0	25	0	42	5	42	0			42	0	42	0	26	0	42	1	42	1	23	0	42	4	42	6			42	1	42	1
24	0	43	1	43	1			43	2	43	3	34	0	43	0	43	1	26	0	43	0	43	0			43	4	43	0	27	0	43	1	43	2	24	0	43	1	43	2			43	2	43	6
25	0	44	0	44	0			44	1	44	1	35	0	44	1	44	1	27	0	44	2	44	4			44	4	44	0	28	0	44	3	44	2	25	0	44	1	44	1			44	4	44	0
26	0	45	0	45	2			45	1	45	0	36	0	45	1	45	2	28	0	45	0	45	1			45	3	45	0	29	0	45	0	45	2	26	0	45	3	45	0			45	3	45	4
27	0	46	0	46	0			46	2	46	0	37	0			46	1	29	0	46	1	46	1			46	1	46	0	30	0	46	0	46	4	27	0	46	0	46	6			46	0	46	3
28	0	47	1	47	2					47	0	38	0			47	0	30	0	47	1	47	0			47	0	47	1	31	0	47	0	47	3	28	0	47	0	47	0			47	1	47	1
29	0			48	0					48	2	39	0			48	0	31	0	48	1	48	0			48	0	48	0	32	0	48	0	48	0	29	0	48	1	48	4			48	1	48	1
30	0			49	0					49	0	40	0			49	0	32	0	49	1	49	0			49	3	49	0	33	0	49	0	49	2	30	3	49	0	49	0			49	1	49	2
31	0			50	0					50	0	41	0			50	0	33	1	50	1	50	0					50	3	34	0	50	1	50	0	31	2	50	0	50	0			50	0	50	0
32	0			51	0					51	2	42	0			51	2					51	0					51	0	35	0	51	0	51	0	32	0	51	1	51	0			51	3	51	0
33	0			52	0					52	0	43	0			52	0					52	0					52	1	36	0	52	0	52	2	33	0	52	1	52	3			52	0	52	0
34	0			53	0					53	0	44	0			53	0					53	2							37	0	53	0	53	3	34	0	53	0	53	0			53	0	53	0
35	0			54	0					54	0	45	0			54	1													38	0	54	0	54	1	35	0	54	0	54	1			54	0	54	1
36	0			55	0					55	0	46	1																	39	0	55	0			36	0	55	2	55	1			55	0
37	0			56	1					56	0																			40	0	56	1			37	0	56	0	56	0			56	0
38	0									57	1																			41	2					38	0	57	1	57	0			57	1
39	0																													42	0					39	0			58	0
40	0																													43	0					40	0			59	0
41	0																													44	0					41	0			60	0
42	0																													45	0					42	1			61	1
43	0																													46	0
44	1																													47	0
																														48	0
																														49	0
																														50	0
																														51	2
[truncated: 154 more columns]

## Sheet: hybrids n3-varaints
Dark-hybrid n3-V416T						Dark-hybrid n3-I427V						Dark-hybrid n3-V416I						Dark-hybrid n3-V416L						Dark-hybrid n3-I539E						Dark-hybrid n3-N425C						Dark-hybrid n3-I470L						Dark-hybrid n3-G528A						Dark-hybrid n3-N538E
indel_size	fq	indel_size	fq	indel_size	fq	indel_size	fq	indel_size	fq	indel_size	fq	indel_size	fq	indel_size	fq	indel_size	fq	indel_size	fq	indel_size	fq	indel_size	fq	indel_size	fq	indel_size	fq	indel_size	fq	indel_size	fq	indel_size	fq	indel_size	fq	indel_size	fq	indel_size	fq	indel_size	fq	indel_size	fq	indel_size	fq	indel_size	fq	indel_size	fq
-80	7	-64	0	-64	0	-81	2	-64	1	-64	3	-83	2	-64	0	-64	2	-84	3	-64	2	-64	2	-83	2	-64	2	-64	3	-83	3	-64	2	-64	1	-80	12	-64	0	-64	0	-82	1	-64	0	-64	0	-78	3
-79	0	-63	7	-63	1	-80	11	-63	0	-63	0	-82	0	-63	1	-63	0	-83	0	-63	0	-63	0	-82	1	-63	2	-63	3	-82	0	-63	3	-63	1	-79	0	-63	0	-63	0	-81	0	-63	0	-63	0	-77	1
-78	0	-62	0	-62	0	-79	4	-62	0	-62	0	-81	0	-62	0	-62	0	-82	7	-62	0	-62	0	-81	5	-62	8	-62	1	-81	3	-62	1	-62	0	-78	0	-62	0	-62	0	-80	0	-62	0	-62	0	-76	5
-77	0	-61	6	-61	0	-78	5	-61	0	-61	1	-80	0	-61	1	-61	0	-81	5	-61	0	-61	2	-80	12	-61	4	-61	1	-80	2	-61	1	-61	0	-77	0	-61	0	-61	0	-79	0	-61	0	-61	0	-75	0
-76	1	-60	1	-60	0	-77	0	-60	3	-60	1	-79	0	-60	0	-60	0	-80	1	-60	1	-60	0	-79	0	-60	0	-60	1	-79	5	-60	5	-60	4	-76	7	-60	0	-60	0	-78	0	-60	0	-60	2	-74	1
-75	0	-59	13	-59	0	-76	0	-59	3	-59	1	-78	1	-59	1	-59	3	-79	0	-59	4	-59	0	-78	1	-59	0	-59	5	-78	0	-59	3	-59	0	-75	1	-59	0	-59	0	-77	3	-59	1	-59	0	-73	0
-74	0	-58	1	-58	0	-75	0	-58	0	-58	1	-77	4	-58	0	-58	0	-78	0	-58	0	-58	2	-77	1	-58	0	-58	2	-77	11	-58	0	-58	4	-74	0	-58	2	-58	3	-76	0	-58	1	-58	0	-72	0
-73	1	-57	1	-57	1	-74	6	-57	0	-57	0	-76	2	-57	0	-57	2	-77	8	-57	1	-57	2	-76	1	-57	0	-57	4	-76	1	-57	1	-57	0	-73	0	-57	0	-57	0	-75	0	-57	2	-57	4	-71	0
-72	0	-56	2	-56	2	-73	0	-56	2	-56	3	-75	0	-56	0	-56	0	-76	4	-56	1	-56	2	-75	0	-56	4	-56	1	-75	2	-56	5	-56	7	-72	0	-56	0	-56	0	-74	0	-56	0	-56	0	-70	0
-71	0	-55	1	-55	6	-72	0	-55	2	-55	0	-74	0	-55	0	-55	1	-75	0	-55	0	-55	1	-74	1	-55	2	-55	4	-74	12	-55	2	-55	4	-71	0	-55	0	-55	0	-73	0	-55	0	-55	0	-69	0
-70	0	-54	1	-54	2	-71	1	-54	1	-54	0	-73	0	-54	0	-54	1	-74	2	-54	1	-54	1	-73	1	-54	2	-54	3	-73	3	-54	7	-54	6	-70	0	-54	0	-54	0	-72	1	-54	2	-54	4	-68	0
-69	0	-53	2	-53	4	-70	0	-53	4	-53	1	-72	0	-53	1	-53	3	-73	0	-53	0	-53	1	-72	0	-53	6	-53	4	-72	0	-53	6	-53	2	-69	0	-53	2	-53	1	-71	3	-53	2	-53	2	-67	0
-68	0	-52	6	-52	2	-69	0	-52	0	-52	3	-71	0	-52	1	-52	1	-72	2	-52	2	-52	4	-71	2	-52	9	-52	10	-71	1	-52	12	-52	1	-68	0	-52	1	-52	0	-70	0	-52	1	-52	1	-66	0
-67	1	-51	10	-51	8	-68	4	-51	1	-51	0	-70	10	-51	1	-51	1	-71	4	-51	4	-51	0	-70	1	-51	4	-51	12	-70	0	-51	1	-51	14	-67	4	-51	1	-51	0	-69	1	-51	0	-51	4	-65	0
-66	0	-50	3	-50	3	-67	0	-50	4	-50	1	-69	1	-50	5	-50	0	-70	1	-50	4	-50	3	-69	0	-50	2	-50	5	-69	0	-50	5	-50	4	-66	0	-50	0	-50	0	-68	3	-50	2	-50	2	-64	0
-65	0	-49	0	-49	12	-66	0	-49	0	-49	2	-68	0	-49	1	-49	1	-69	10	-49	1	-49	1	-68	2	-49	4	-49	7	-68	0	-49	6	-49	1	-65	0	-49	2	-49	1	-67	0	-49	2	-49	0	-63	0
-64	6	-48	28	-48	33	-65	0	-48	15	-48	19	-67	0	-48	8	-48	21	-68	0	-48	9	-48	21	-67	1	-48	63	-48	53	-67	5	-48	72	-48	52	-64	2	-48	1	-48	0	-66	3	-48	17	-48	6	-62	0
-63	0	-47	3	-47	10	-64	0	-47	6	-47	6	-66	0	-47	11	-47	12	-67	1	-47	1	-47	3	-66	0	-47	21	-47	31	-66	1	-47	20	-47	8	-63	2	-47	1	-47	6	-65	11	-47	1	-47	4	-61	3
-62	4	-46	6	-46	5	-63	1	-46	0	-46	3	-65	0	-46	1	-46	4	-66	1	-46	0	-46	1	-65	0	-46	0	-46	7	-65	0	-46	9	-46	7	-62	4	-46	2	-46	0	-64	0	-46	4	-46	1	-60	4
-61	2	-45	2	-45	1	-62	0	-45	1	-45	3	-64	1	-45	8	-45	2	-65	0	-45	1	-45	2	-64	1	-45	5	-45	10	-64	0	-45	7	-45	12	-61	0	-45	2	-45	1	-63	0	-45	0	-45	1	-59	1
-60	4	-44	17	-44	11	-61	0	-44	0	-44	8	-63	0	-44	4	-44	3	-64	2	-44	4	-44	3	-63	10	-44	4	-44	24	-63	4	-44	16	-44	27	-60	2	-44	0	-44	0	-62	0	-44	2	-44	1	-58	2
-59	2	-43	15	-43	0	-60	0	-43	3	-43	7	-62	0	-43	1	-43	5	-63	4	-43	0	-43	8	-62	0	-43	5	-43	8	-62	0	-43	18	-43	14	-59	0	-43	1	-43	2	-61	0	-43	1	-43	1	-57	1
-58	0	-42	6	-42	23	-59	6	-42	7	-42	8	-61	0	-42	7	-42	13	-62	4	-42	8	-42	10	-61	0	-42	24	-42	34	-61	0	-42	26	-42	16	-58	0	-42	2	-42	2	-60	10	-42	8	-42	8	-56	3
-57	0	-41	11	-41	9	-58	1	-41	6	-41	3	-60	0	-41	3	-41	7	-61	0	-41	5	-41	5	-60	11	-41	17	-41	28	-60	0	-41	16	-41	14	-57	2	-41	2	-41	4	-59	0	-41	0	-41	5	-55	0
-56	4	-40	41	-40	38	-57	0	-40	9	-40	17	-59	2	-40	5	-40	26	-60	0	-40	10	-40	16	-59	2	-40	17	-40	23	-59	2	-40	28	-40	41	-56	0	-40	2	-40	1	-58	0	-40	7	-40	3	-54	0
-55	2	-39	19	-39	27	-56	0	-39	6	-39	10	-58	0	-39	6	-39	13	-59	7	-39	6	-39	8	-58	0	-39	43	-39	29	-58	1	-39	20	-39	21	-55	0	-39	1	-39	1	-57	0	-39	1	-39	1	-53	1
-54	1	-38	24	-38	31	-55	0	-38	10	-38	27	-57	0	-38	18	-38	23	-58	0	-38	17	-38	17	-57	0	-38	54	-38	73	-57	1	-38	57	-38	31	-54	0	-38	10	-38	2	-56	0	-38	7	-38	7	-52	0
-53	4	-37	44	-37	42	-54	2	-37	12	-37	13	-56	0	-37	6	-37	13	-57	1	-37	7	-37	17	-56	6	-37	50	-37	39	-56	4	-37	37	-37	34	-53	0	-37	11	-37	2	-55	0	-37	9	-37	10	-51	0
-52	1	-36	17	-36	5	-53	0	-36	10	-36	6	-55	0	-36	3	-36	7	-56	0	-36	1	-36	11	-55	0	-36	22	-36	36	-55	5	-36	10	-36	37	-52	0	-36	0	-36	1	-54	4	-36	5	-36	7	-50	1
-51	0	-35	53	-35	35	-52	9	-35	2	-35	6	-54	1	-35	6	-35	9	-55	5	-35	14	-35	15	-54	6	-35	39	-35	42	-54	5	-35	24	-35	31	-51	5	-35	7	-35	4	-53	2	-35	8	-35	6	-49	0
-50	3	-34	36	-34	50	-51	0	-34	18	-34	21	-53	2	-34	21	-34	28	-54	2	-34	22	-34	40	-53	3	-34	100	-34	124	-53	0	-34	71	-34	57	-50	2	-34	11	-34	7	-52	12	-34	14	-34	20	-48	2
-49	1	-33	121	-33	88	-50	4	-33	35	-33	29	-52	0	-33	32	-33	30	-53	2	-33	36	-33	47	-52	7	-33	116	-33	167	-52	13	-33	140	-33	110	-49	1	-33	17	-33	12	-51	0	-33	11	-33	34	-47	1
-48	34	-32	44	-32	19	-49	3	-32	6	-32	10	-51	0	-32	5	-32	6	-52	5	-32	13	-32	18	-51	6	-32	51	-32	38	-51	3	-32	45	-32	20	-48	24	-32	3	-32	1	-50	1	-32	7	-32	10	-46	0
-47	14	-31	33	-31	24	-48	24	-31	10	-31	9	-50	0	-31	10	-31	11	-51	10	-31	7	-31	4	-50	3	-31	46	-31	43	-50	4	-31	26	-31	33	-47	14	-31	1	-31	0	-49	1	-31	1	-31	8	-45	0
-46	21	-30	43	-30	63	-47	3	-30	15	-30	17	-49	0	-30	18	-30	18	-50	2	-30	12	-30	27	-49	11	-30	75	-30	81	-49	17	-30	91	-30	71	-46	5	-30	8	-30	3	-48	45	-30	11	-30	13	-44	7
-45	12	-29	34	-29	58	-46	1	-29	20	-29	26	-48	15	-29	20	-29	28	-49	3	-29	28	-29	28	-48	45	-29	31	-29	114	-48	127	-29	61	-29	61	-45	17	-29	8	-29	1	-47	7	-29	12	-29	15	-43	6
-44	20	-28	206	-28	175	-45	2	-28	65	-28	55	-47	6	-28	71	-28	84	-48	37	-28	57	-28	74	-47	12	-28	218	-28	266	-47	55	-28	190	-28	167	-44	3	-28	23	-28	18	-46	0	-28	42	-28	60	-42	0
-43	23	-27	67	-27	44	-44	1	-27	38	-27	26	-46	5	-27	29	-27	14	-47	9	-27	17	-27	22	-46	12	-27	72	-27	93	-46	3	-27	78	-27	43	-43	9	-27	13	-27	1	-45	5	-27	5	-27	17	-41	3
-42	18	-26	75	-26	68	-43	6	-26	25	-26	25	-45	1	-26	13	-26	24	-46	5	-26	25	-26	29	-45	3	-26	62	-26	115	-45	10	-26	66	-26	59	-42	23	-26	12	-26	2	-44	5	-26	4	-26	17	-40	20
-41	6	-25	173	-25	156	-42	10	-25	65	-25	79	-44	6	-25	47	-25	88	-45	8	-25	61	-25	97	-44	22	-25	226	-25	275	-44	41	-25	220	-25	252	-41	12	-25	25	-25	11	-43	15	-25	45	-25	61	-39	5
-40	32	-24	160	-24	168	-41	10	-24	53	-24	58	-43	0	-24	64	-24	66	-44	10	-24	55	-24	87	-43	10	-24	241	-24	222	-43	21	-24	191	-24	176	-40	5	-24	32	-24	5	-42	11	-24	25	-24	42	-38	12
-39	37	-23	245	-23	168	-40	34	-23	54	-23	79	-42	2	-23	86	-23	81	-43	21	-23	54	-23	108	-42	16	-23	264	-23	321	-42	25	-23	290	-23	263	-39	12	-23	34	-23	15	-41	4	-23	39	-23	75	-37	9
-38	38	-22	140	-22	121	-39	18	-22	30	-22	38	-41	4	-22	42	-22	51	-42	18	-22	48	-22	63	-41	30	-22	158	-22	160	-41	28	-22	130	-22	104	-38	16	-22	25	-22	10	-40	16	-22	22	-22	24	-36	4
-37	38	-21	223	-21	157	-38	38	-21	63	-21	65	-40	18	-21	73	-21	68	-41	11	-21	56	-21	88	-40	23	-21	207	-21	304	-40	25	-21	199	-21	179	-37	7	-21	48	-21	16	-39	9	-21	45	-21	55	-35	3
-36	19	-20	235	-20	163	-37	9	-20	48	-20	61	-39	10	-20	71	-20	49	-40	44	-20	52	-20	90	-39	45	-20	219	-20	274	-39	31	-20	204	-20	184	-36	9	-20	38	-20	13	-38	14	-20	26	-20	35	-34	28
-35	16	-19	241	-19	285	-36	13	-19	92	-19	92	-38	12	-19	125	-19	110	-39	33	-19	106	-19	141	-38	37	-19	306	-19	415	-38	35	-19	323	-19	304	-35	4	-19	28	-19	33	-37	19	-19	43	-19	62	-33	34
-34	88	-18	177	-18	154	-35	6	-18	40	-18	57	-37	8	-18	37	-18	78	-38	68	-18	64	-18	84	-37	27	-18	134	-18	263	-37	32	-18	210	-18	153	-34	67	-18	10	-18	19	-36	17	-18	21	-18	43	-32	21
-33	131	-17	189	-17	148	-34	59	-17	29	-17	46	-36	4	-17	43	-17	48	-37	24	-17	50	-17	78	-36	8	-17	188	-17	202	-36	19	-17	168	-17	134	-33	64	-17	28	-17	9	-35	3	-17	35	-17	54	-31	7
-32	44	-16	240	-16	226	-33	73	-16	65	-16	85	-35	6	-16	87	-16	75	-36	20	-16	84	-16	140	-35	37	-16	296	-16	281	-35	43	-16	306	-16	246	-32	4	-16	28	-16	22	-34	35	-16	35	-16	57	-30	14
-31	37	-15	316	-15	288	-32	19	-15	81	-15	70	-34	14	-15	102	-15	130	-35	46	-15	119	-15	126	-34	109	-15	309	-15	427	-34	120	-15	298	-15	324	-31	12	-15	44	-15	36	-33	86	-15	37	-15	86	-29	7
-30	63	-14	2136	-14	1778	-31	15	-14	637	-14	740	-33	36	-14	740	-14	825	-34	71	-14	732	-14	927	-33	108	-14	1983	-14	2304	-33	202	-14	2475	-14	2232	-30	54	-14	306	-14	206	-32	17	-14	462	-14	601	-28	53
-29	30	-13	227	-13	157	-30	55	-13	59	-13	53	-32	11	-13	68	-13	76	-33	111	-13	61	-13	113	-32	38	-13	286	-13	251	-32	62	-13	230	-13	202	-29	46	-13	41	-13	22	-31	38	-13	26	-13	31	-27	15
-28	204	-12	194	-12	172	-29	32	-12	83	-12	67	-31	3	-12	66	-12	71	-32	38	-12	77	-12	101	-31	41	-12	193	-12	298	-31	32	-12	263	-12	227	-28	81	-12	25	-12	25	-30	35	-12	21	-12	49	-26	12
-27	67	-11	561	-11	524	-28	116	-11	139	-11	163	-30	22	-11	178	-11	194	-31	48	-11	198	-11	218	-30	86	-11	589	-11	785	-30	92	-11	584	-11	475	-27	25	-11	69	-11	40	-29	25	-11	49	-11	158	-25	57
-26	82	-10	507	-10	399	-27	26	-10	153	-10	142	-29	10	-10	180	-10	187	-30	50	-10	153	-10	266	-29	71	-10	588	-10	635	-29	108	-10	597	-10	439	-26	45	-10	100	-10	57	-28	146	-10	109	-10	143	-24	49
-25	212	-9	456	-9	365	-26	62	-9	96	-9	130	-28	88	-9	134	-9	152	-29	79	-9	138	-9	257	-28	229	-9	444	-9	488	-28	315	-9	458	-9	382	-25	121	-9	74	-9	35	-27	35	-9	62	-9	108	-23	89
-24	194	-8	534	-8	453	-25	123	-8	95	-8	122	-27	24	-8	126	-8	161	-28	241	-8	184	-8	182	-27	62	-8	485	-8	638	-27	132	-8	498	-8	366	-24	98	-8	82	-8	40	-26	41	-8	53	-8	73	-22	30
-23	256	-7	864	-7	653	-24	87	-7	239	-7	268	-26	25	-7	291	-7	286	-27	69	-7	297	-7	335	-26	130	-7	921	-7	1007	-26	78	-7	964	-7	749	-23	120	-7	159	-7	76	-25	123	-7	129	-7	222	-21	66
-22	98	-6	603	-6	565	-23	142	-6	137	-6	156	-25	44	-6	263	-6	204	-26	61	-6	216	-6	244	-25	236	-6	574	-6	707	-25	240	-6	661	-6	553	-22	82	-6	98	-6	70	-24	104	-6	72	-6	104	-20	44
-21	300	-5	634	-5	484	-22	66	-5	127	-5	166	-24	48	-5	201	-5	198	-25	304	-5	194	-5	247	-24	243	-5	506	-5	735	-24	229	-5	605	-5	593	-21	116	-5	78	-5	68	-23	170	-5	74	-5	124	-19	88
-20	262	-4	1059	-4	906	-21	78	-4	303	-4	405	-23	83	-4	376	-4	334	-24	249	-4	346	-4	437	-23	221	-4	842	-4	1062	-23	281	-4	1209	-4	1056	-20	103	-4	203	-4	90	-22	43	-4	148	-4	263	-18	28
-19	311	-3	346	-3	237	-20	100	-3	127	-3	90	-22	45	-3	105	-3	128	-23	293	-3	105	-3	125	-22	151	-3	354	-3	342	-22	201	-3	311	-3	356	-19	133	-3	59	-3	54	-21	136	-3	61	-3	72	-17	35
-18	220	-2	1219	-2	884	-19	169	-2	365	-2	403	-21	75	-2	442	-2	410	-22	149	-2	339	-2	561	-21	265	-2	851	-2	1054	-21	337	-2	1256	-2	1153	-18	88	-2	249	-2	150	-20	81	-2	263	-2	336	-16	78
-17	236	-1	2008	-1	1727	-18	107	-1	587	-1	679	-20	65	-1	785	-1	829	-21	250	-1	634	-1	915	-20	232	-1	1399	-1	1712	-20	242	-1	2264	-1	2005	-17	114	-1	457	-1	302	-19	217	-1	418	-1	550	-15	98
-16	270	0	46295	0	40514	-17	77	0	18777	0	24171	-19	103	0	19363	0	16797	-20	196	0	12411	0	19607	-19	400	0	29037	0	39474	-19	346	0	43555	0	37681	-16	148	0	14833	0	8641	-18	122	0	19761	0	31172	-14	872
-15	399	1	1937	1	1577	-16	142	1	518	1	664	-18	64	1	705	1	715	-19	283	1	553	1	793	-18	229	1	1464	1	1702	-18	283	1	1679	1	1609	-15	235	1	453	1	315	-17	123	1	323	1	599	-13	59
-14	2536	2	291	2	240	-15	209	2	81	2	106	-17	59	2	130	2	72	-18	228	2	108	2	130	-17	214	2	271	2	283	-17	197	2	284	2	266	-14	1237	2	60	2	28	-16	172	2	36	2	64	-12	51
-13	290	3	33	3	24	-14	1569	3	16	3	20	-16	78	3	16	3	11	-17	172	3	19	3	18	-16	362	3	38	3	45	-16	364	3	51	3	39	-13	148	3	7	3	8	-15	173	3	18	3	22	-11	246
-12	296	4	18	4	15	-13	111	4	5	4	5	-15	130	4	3	4	9	-16	293	4	8	4	2	-15	362	4	11	4	13	-15	443	4	17	4	24	-12	116	4	5	4	0	-14	1600	4	5	4	1	-10	142
-11	552	5	14	5	11	-12	125	5	10	5	4	-14	900	5	14	5	6	-15	339	5	4	5	5	-14	2407	5	11	5	14	-14	3512	5	15	5	13	-11	288	5	1	5	2	-13	109	5	7	5	8	-9	74
-10	703	6	9	6	10	-11	310	6	6	6	8	-13	94	6	7	6	4	-14	2584	6	0	6	5	-13	308	6	3	6	11	-13	356	6	16	6	13	-10	334	6	0	6	0	-12	151	6	2	6	0	-8	145
-9	469	7	2	7	4	-10	314	7	2	7	2	-12	83	7	6	7	8	-13	305	7	0	7	3	-12	320	7	3	7	9	-12	385	7	9	7	2	-9	296	7	1	7	2	-11	318	7	1	7	2	-7	257
-8	631	8	7	8	1	-9	247	8	2	8	0	-11	225	8	1	8	4	-12	307	8	3	8	6	-11	649	8	2	8	0	-11	858	8	9	8	18	-8	289	8	2	8	0	-10	313	8	1	8	4	-6	158
-7	1038	9	8	9	7	-8	352	9	4	9	4	-10	229	9	2	9	0	-11	592	9	0	9	3	-10	687	9	2	9	4	-10	766	9	5	9	6	-7	603	9	3	9	0	-9	195	9	1	9	0	-5	172
-6	810	10	1	10	1	-7	555	10	2	10	3	-9	134	10	2	10	3	-10	642	10	0	10	2	-9	514	10	2	10	6	-9	572	10	5	10	8	-6	372	10	5	10	0	-8	259	10	2	10	1	-4	380
-5	720	11	6	11	5	-6	330	11	3	11	4	-8	150	11	0	11	3	-9	529	11	1	11	7	-8	604	11	3	11	3	-8	682	11	3	11	5	-5	357	11	3	11	0	-7	483	11	0	11	3	-3	120
-4	1310	12	1	12	4	-5	252	12	1	12	2	-7	321	12	4	12	2	-8	615	12	0	12	4	-7	944	12	1	12	5	-7	1374	12	2	12	8	-4	688	12	0	12	1	-6	338	12	0	12	0	-2	459
-3	417	13	0	13	3	-4	782	13	2	13	1	-6	204	13	0	13	1	-7	988	13	0	13	3	-6	817	13	5	13	2	-6	846	13	4	13	6	-3	275	13	0	13	3	-5	344	13	1	13	0	-1	968
-2	1636	14	2	14	2	-3	233	14	3	14	1	-5	203	14	2	14	1	-6	677	14	0	14	4	-5	773	14	2	14	1	-5	830	14	8	14	8	-2	847	14	1	14	0	-4	813	14	0	14	1	0	91290
-1	2740	15	0	15	5	-2	940	15	0	15	0	-4	413	15	1	15	0	-5	720	15	0	15	2	-4	1258	15	0	15	1	-4	1904	15	5	15	6	-1	1676	15	0	15	0	-3	163	15	2	15	0	1	882
0	63405	16	6	16	5	-1	1710	16	3	16	0	-3	126	16	2	16	1	-4	1209	16	2	16	1	-3	356	16	2	16	1	-3	596	16	10	16	2	0	55447	16	0	16	0	-2	882	16	1	16	0	2	148
1	2774	17	2	17	0	0	53942	17	0	17	0	-2	539	17	2	17	2	-3	434	17	2	17	0	-2	1309	17	1	17	2	-2	2341	17	2	17	9	1	1602	17	0	17	0	-1	1492	17	0	17	0	3	10
2	497	18	0	18	0	1	1467	18	0	18	1	-1	897	18	3	18	0	-2	1221	18	1	18	3	-1	2007	18	3	18	5	-1	3942	18	1	18	3	2	221	18	0	18	0	0	65974	18	0	18	0	4	3
3	27	19	1	19	6	2	265	19	0	19	2	0	22754	19	0	19	1	-1	2469	19	0	19	0	0	44123	19	0	19	1	0	61672	19	1	19	1	3	3	19	0	19	0	1	1432	19	0	19	0	5	2
4	3	20	0	20	1	3	18	20	3	20	2	1	855	20	1	20	1	0	45253	20	0	20	1	1	1965	20	3	20	1	1	2947	20	3	20	0	4	0	20	0	20	0	2	201	20	1	20	0	6	0
5	2	21	3	21	0	4	2	21	0	21	0	2	108	21	1	21	1	1	2310	21	0	21	0	2	416	21	1	21	0	2	445	21	0	21	3	5	3	21	1	21	0	3	8	21	0	21	0	7	0
6	2	22	1	22	3	5	6	22	0	22	0	3	4	22	0	22	3	2	414	22	0	22	0	3	10	22	3	22	2	3	24	22	1	22	1	6	0	22	0	22	0	4	1	22	0	22	1	8	1
7	0	23	1	23	1	6	1	23	0	23	0	4	2	23	1	23	2	3	35	23	0	23	0	4	1	23	2	23	1	4	3	23	4	23	0	7	0	23	0	23	0	5	1	23	0	23	0	9	0
8	1	24	1	24	0	7	2	24	0	24	1	5	0	24	0	24	1	4	2	24	0	24	0	5	0	24	1	24	0	5	8	24	0	24	1	8	0	24	0	24	0	6	0	24	0	24	0	10	2
9	2	25	0	25	0	8	0	25	1	25	1	6	3	25	0	25	0	5	0	25	0	25	0	6	0	25	1	25	1	6	3	25	3	25	5	9	0	25	2	25	0	7	0	25	0	25	0	11	0
10	0	26	1	26	3	9	0	26	0	26	0	7	0	26	3	26	0	6	4	26	1	26	0	7	1	26	1	26	0	7	2	26	2	26	0	10	0	26	0	26	0	8	0	26	1	26	1	12	0
11	0	27	4	27	4	10	2	27	1	27	0	8	0	27	0	27	0	7	1	27	1	27	0	8	1	27	0	27	0	8	0	27	1	27	1	11	0	27	0	27	0	9	0	27	0	27	0	13	0
12	0	28	1	28	0	11	0	28	0	28	1	9	0	28	1	28	0	8	0	28	1	28	0	9	0	28	0	28	0	9	2	28	0	28	2	12	0	28	1	28	0	10	0	28	0	28	0	14	0
13	0	29	1	29	6	12	0	29	2	29	1	10	2	29	0	29	4	9	0	29	1	29	0	10	0	29	5	29	1	10	0	29	1	29	5	13	0	29	0	29	0	11	3	29	0	29	0	15	0
14	0	30	5	30	0	13	0	30	0	30	0	11	0	30	4	30	0	10	0	30	2	30	0	11	0	30	1	30	1	11	0	30	4	30	1	14	0	30	0	30	0	12	0	30	1	30	2
15	0	31	2	31	0	14	0	31	0	31	0	12	0	31	0	31	0	11	0	31	1	31	0	12	0	31	5	31	2	12	0	31	0	31	0	15	0	31	1	31	0	13	0	31	1	31	0
16	0	32	1	32	1	15	0	32	0	32	0	13	0	32	0	32	0	12	1	32	0	32	3	13	0	32	2	32	3	13	0	32	2	32	1	16	0	32	0	32	0	14	1	32	0	32	1
17	0	33	0	33	0			33	2	33	1	14	0	33	0	33	1	13	0	33	0	33	0	14	0	33	0	33	1	14	0	33	1	33	1	17	0	33	0	33	1	15	0	33	0	33	0
18	0	34	4	34	0			34	1	34	2	15	1	34	2	34	1	14	0	34	0	34	2	15	0	34	3	34	1	15	1	34	2	34	1	18	0	34	1	34	0	16	1	34	2	34	0
19	0	35	0	35	0			35	0	35	0			35	0	35	0	15	1	35	0	35	0			35	0	35	1	16	0	35	0	35	1	19	0	35	0	35	0	17	0	35	0	35	1
20	0	36	0	36	2			36	0	36	0			36	0	36	0	16	0	36	0	36	0			36	0	36	1	17	0	36	0	36	0	20	0	36	0	36	0	18	0	36	0	36	0
21	0	37	1	37	3			37	1	37	1			37	1	37	0	17	0	37	1	37	1			37	1	37	1	18	0	37	2	37	1	21	0	37	0	37	0	19	0	37	1	37	1
22	0	38	3	38	1			38	1	38	0			38	2	38	1	18	0	38	1	38	2			38	1	38	0	19	0	38	1	38	5	22	2	38	0	38	0	20	0	38	0	38	1
23	0	39	0	39	2			39	1	39	0			39	2	39	1	19	0	39	1	39	1			39	2	39	0	20	3	39	4	39	3	23	0	39	0	39	2	21	0	39	0	39	0
24	0	40	2	40	5			40	3	40	0			40	1	40	0	20	0	40	1	40	0			40	0	40	4	21	0	40	1	40	9	24	0	40	1			22	0	40	0	40	0
25	0	41	4	41	3			41	1	41	0			41	2	41	2	21	0	41	0	41	2			41	0	41	1	22	0	41	0	41	1	25	0	41	0			23	0	41	0	41	0
26	0	42	3	42	0			42	0	42	0			42	0	42	0	22	0	42	0	42	0			42	0	42	2	23	0	42	5	42	0	26	0	42	0			24	0	42	1	42	0
27	0	43	2	43	3			43	0	43	0			43	5	43	1	23	0	43	1	43	0			43	4	43	1	24	0	43	3	43	0	27	0	43	0			25	0	43	1	43	1
28	0	44	2	44	0			44	0	44	3			44	2	44	0	24	0	44	5	44	2			44	0	44	1	25	0	44	1	44	3	28	0	44	0			26	0	44	0	44	0
29	0	45	0	45	5			45	0	45	0			45	1	45	3	25	0	45	0	45	1			45	0	45	1	26	0	45	1	45	1	29	0	45	0			27	0	45	1	45	0
30	0	46	2	46	1			46	1	46	0			46	0	46	0	26	0	46	3	46	1			46	1	46	0	27	0	46	2	46	2	30	0	46	1			28	0			46	1
31	0	47	1	47	1			47	1	47	1			47	1	47	0	27	0	47	2	47	1			47	0	47	0	28	0	47	0	47	2	31	0					29	0			47	0
32	0	48	2	48	5					48	0					48	0	28	0	48	1					48	0	48	3	29	0	48	4	48	3	32	1					30	0			48	0
33	0	49	0	49	0					49	0					49	0	29	0	49	2					49	0	49	0	30	0	49	0	49	0	33	0					31	0			49	0
34	0	50	0	50	0					50	0					50	1	30	0	50	0					50	0	50	0	31	0	50	0	50	0	34	0					32	0			50	0
35	0	51	0	51	0					51	0							31	0	51	0					51	0	51	0	32	0	51	0	51	1	35	0					33	0			51	0
36	0	52	1	52	1					52	0							32	0	52	0					52	0	52	0	33	0	52	0	52	1	36	0					34	0			52	0
37	0	53	1	53	0					53	0							33	0	53	2					53	1	53	0	34	0	53	1	53	0	37	0					35	0			53	0
38	0			54	0					54	0							34	0	54	0					54	0	54	2	35	0			54	1	38	0					36	0			54	1
39	0			55	2					55	0							35	0	55	0					55	0			36	0			55	1	39	0					37	0
40	1			56	0					56	1							36	0	56	2					56	1			37	0			56	0	40	0					38	0
41	0			57	1													37	0							57	1			38	0			57	0	41	0					39	0
42	0																	38	1							58	1			39	0			58	0	42	0					40	0
43	0																													40	0			59	2	43	0					41	0
44	0																													41	0					44	0					42	1
45	0																													42	0					45	0
46	0																													43	0					46	0
47	0																													44	0					47	0
48	0																													45	0					48	1
49	0																													46	1
50	1
[truncated: 154 more columns]

## Sheet: hybrids n10-varaints
Dark-hybrid n10-V416T						Dark-hybrid n10-I427V						Dark-hybrid n10-V416I						Dark-hybrid n10-V416L						Dark-hybrid n10-I539E						Dark-hybrid n10-N425C						Dark-hybrid n10-I470L						Dark-hybrid n10-G528A						Dark-hybrid n10-N538E
indel_size	fq	indel_size	fq	indel_size	fq	indel_size	fq	indel_size	fq	indel_size	fq	indel_size	fq	indel_size	fq	indel_size	fq	indel_size	fq	indel_size	fq	indel_size	fq	indel_size	fq	indel_size	fq	indel_size	fq	indel_size	fq	indel_size	fq	indel_size	fq	indel_size	fq	indel_size	fq	indel_size	fq	indel_size	fq	indel_size	fq	indel_size	fq	indel_size	fq
-80	1	-79	1	-80	11	-56	2	-56	1	-82	1	-80	1	-82	1	-81	2	-59	10	-67	3	-82	3	-81	2	-83	1	-83	2	-81	3	-77	2	-82	3	-82	1	-77	2	-80	11	-58	1	-41	3	-80	20	-80	1
-79	0	-78	0	-79	23	-55	0	-55	0	-81	0	-79	0	-81	0	-80	11	-58	0	-66	1	-81	1	-80	0	-82	0	-82	9	-80	0	-76	0	-81	0	-81	0	-76	0	-79	16	-57	0	-40	0	-79	55	-79	0
-78	0	-77	0	-78	16	-54	0	-54	0	-80	30	-78	0	-80	0	-79	35	-57	0	-65	1	-80	11	-79	0	-81	0	-81	1	-79	0	-75	0	-80	23	-80	0	-75	0	-78	3	-56	0	-39	0	-78	14	-78	0
-77	0	-76	0	-77	62	-53	0	-53	0	-79	81	-77	0	-79	0	-78	22	-56	6	-64	0	-79	30	-78	0	-80	2	-80	32	-78	0	-74	0	-79	47	-79	0	-74	0	-77	52	-55	0	-38	0	-77	101	-77	0
-76	0	-75	0	-76	24	-52	0	-52	0	-78	34	-76	0	-78	0	-77	102	-55	0	-63	0	-78	22	-77	0	-79	1	-79	62	-77	0	-73	0	-78	29	-78	0	-73	0	-76	16	-54	0	-37	0	-76	25	-76	0
-75	0	-74	0	-75	80	-51	0	-51	0	-77	172	-75	0	-77	0	-76	34	-54	0	-62	0	-77	117	-76	0	-78	0	-78	20	-76	0	-72	0	-77	112	-77	0	-72	0	-75	27	-53	0	-36	1	-75	71	-75	0
-74	0	-73	0	-74	133	-50	0	-50	0	-76	69	-74	0	-76	0	-75	69	-53	0	-61	0	-76	49	-75	0	-77	2	-77	100	-75	0	-71	0	-76	52	-76	0	-71	0	-74	96	-52	0	-35	0	-74	191	-74	0
-73	1	-72	0	-73	49	-49	0	-49	0	-75	168	-73	0	-75	0	-74	244	-52	0	-60	0	-75	82	-74	0	-76	7	-76	60	-74	0	-70	0	-75	88	-75	0	-70	0	-73	24	-51	0	-34	0	-73	75	-73	0
-72	0	-71	0	-72	31	-48	4	-48	0	-74	343	-72	0	-74	0	-73	87	-51	0	-59	2	-74	230	-73	0	-75	0	-75	92	-73	0	-69	0	-74	257	-74	1	-69	1	-72	12	-50	0	-33	5	-72	26	-72	0
-71	0	-70	0	-71	13	-47	0	-47	0	-73	123	-71	0	-73	0	-72	35	-50	0	-58	0	-73	77	-72	1	-74	0	-74	241	-72	0	-68	0	-73	92	-73	3	-68	0	-71	11	-49	0	-32	3	-71	25	-71	0
-70	0	-69	0	-70	13	-46	0	-46	1	-72	39	-70	2	-72	0	-71	24	-49	0	-57	0	-72	26	-71	0	-73	0	-73	89	-71	0	-67	0	-72	31	-72	0	-67	0	-70	11	-48	0	-31	0	-70	30	-70	0
-69	0	-68	0	-69	23	-45	0	-45	0	-71	36	-69	0	-71	0	-70	21	-48	3	-56	3	-71	32	-70	1	-72	2	-72	54	-70	0	-66	0	-71	30	-71	0	-66	0	-69	13	-47	0	-30	4	-69	28	-69	0
-68	0	-67	0	-68	13	-44	0	-44	1	-70	50	-68	0	-70	0	-69	28	-47	0	-55	0	-70	32	-69	0	-71	4	-71	43	-69	0	-65	0	-70	38	-70	1	-65	0	-68	16	-46	0	-29	4	-68	29	-68	0
-67	0	-66	3	-67	2	-43	0	-43	0	-69	45	-67	1	-69	0	-68	26	-46	0	-54	0	-69	17	-68	0	-70	0	-70	40	-68	0	-64	0	-69	30	-69	0	-64	0	-67	2	-45	0	-28	4	-67	4	-67	0
-66	0	-65	0	-66	19	-42	0	-42	0	-68	46	-66	0	-68	0	-67	8	-45	0	-53	3	-68	29	-67	1	-69	2	-69	31	-67	0	-63	0	-68	40	-68	0	-63	0	-66	16	-44	0	-27	1	-66	24	-66	1
-65	0	-64	2	-65	15	-41	1	-41	0	-67	7	-65	0	-67	0	-66	38	-44	0	-52	0	-67	2	-66	0	-68	0	-68	42	-66	0	-62	0	-67	1	-67	0	-62	0	-65	14	-43	0	-26	3	-65	18	-65	0
-64	0	-63	0	-64	0	-40	1	-40	1	-66	64	-64	0	-66	0	-65	26	-43	0	-51	0	-66	17	-65	0	-67	1	-67	3	-65	0	-61	0	-66	38	-66	0	-61	0	-64	0	-42	0	-25	2	-64	0	-64	0
-63	0	-62	0	-63	0	-39	2	-39	2	-65	36	-63	0	-65	0	-64	0	-42	17	-50	0	-65	11	-64	0	-66	0	-66	39	-64	0	-60	0	-65	19	-65	0	-60	0	-63	0	-41	0	-24	3	-63	1	-63	0
-62	0	-61	0	-62	1	-38	0	-38	5	-64	0	-62	0	-64	3	-63	2	-41	2	-49	0	-64	2	-63	0	-65	0	-65	26	-63	0	-59	0	-64	0	-64	0	-59	0	-62	0	-40	0	-23	3	-62	0	-62	0
-61	0	-60	0	-61	0	-37	4	-37	0	-63	0	-61	0	-63	0	-62	4	-40	0	-48	13	-63	1	-62	0	-64	0	-64	1	-62	2	-58	0	-63	2	-63	1	-58	0	-61	0	-39	1	-22	1	-61	0	-61	0
-60	0	-59	0	-60	1	-36	1	-36	4	-62	2	-60	0	-62	0	-61	0	-39	8	-47	0	-62	2	-61	0	-63	5	-63	0	-61	0	-57	0	-62	4	-62	0	-57	4	-60	0	-38	2	-21	1	-60	0	-60	0
-59	0	-58	0	-59	1	-35	1	-35	2	-61	2	-59	0	-61	0	-60	1	-38	17	-46	14	-61	5	-60	0	-62	0	-62	15	-60	0	-56	0	-61	1	-61	0	-56	0	-59	0	-37	1	-20	0	-59	0	-59	0
-58	0	-57	0	-58	0	-34	6	-34	3	-60	9	-58	0	-60	0	-59	1	-37	7	-45	3	-60	0	-59	2	-61	0	-61	0	-59	0	-55	0	-60	1	-60	1	-55	0	-58	0	-36	0	-19	3	-58	1	-58	0
-57	0	-56	0	-57	0	-33	6	-33	4	-59	2	-57	0	-59	0	-58	4	-36	0	-44	7	-59	9	-58	0	-60	0	-60	2	-58	0	-54	0	-59	3	-59	0	-54	0	-57	1	-35	3	-18	0	-57	0	-57	1
-56	0	-55	0	-56	24	-32	4	-32	1	-58	3	-56	0	-58	3	-57	9	-35	6	-43	4	-58	4	-57	1	-59	1	-59	7	-57	0	-53	0	-58	6	-58	0	-53	0	-56	1	-34	6	-17	2	-56	1	-56	0
-55	0	-54	0	-55	0	-31	4	-31	4	-57	1	-55	0	-57	1	-56	10	-34	20	-42	5	-57	9	-56	1	-58	0	-58	3	-56	1	-52	0	-57	3	-57	0	-52	1	-55	0	-33	0	-16	3	-55	0	-55	0
-54	0	-53	1	-54	1	-30	5	-30	4	-56	6	-54	1	-56	0	-55	0	-33	30	-41	8	-56	0	-55	0	-57	1	-57	4	-55	0	-51	0	-56	7	-56	0	-51	0	-54	0	-32	0	-15	10	-54	0	-54	0
-53	0	-52	6	-53	0	-29	2	-29	4	-55	0	-53	1	-55	0	-54	3	-32	9	-40	18	-55	1	-54	0	-56	14	-56	5	-54	3	-50	0	-55	6	-55	0	-50	0	-53	2	-31	0	-14	56	-53	1	-53	0
-52	0	-51	5	-52	0	-28	17	-28	8	-54	3	-52	0	-54	0	-53	9	-31	5	-39	5	-54	5	-53	0	-55	2	-55	0	-53	0	-49	1	-54	0	-54	0	-49	0	-52	0	-30	0	-13	5	-52	0	-52	0
-51	0	-50	1	-51	45	-27	7	-27	1	-53	0	-51	0	-53	0	-52	3	-30	8	-38	18	-53	5	-52	0	-54	0	-54	10	-52	0	-48	0	-53	8	-53	0	-48	0	-51	0	-29	1	-12	6	-51	0	-51	0
-50	1	-49	0	-50	13	-26	5	-26	3	-52	2	-50	0	-52	0	-51	10	-29	5	-37	11	-52	4	-51	0	-53	5	-53	13	-51	4	-47	0	-52	2	-52	0	-47	0	-50	0	-28	5	-11	18	-50	1	-50	0
-49	0	-48	7	-49	0	-25	23	-25	15	-51	4	-49	3	-51	0	-50	0	-28	28	-36	6	-51	6	-50	3	-52	2	-52	13	-50	0	-46	3	-51	2	-51	0	-46	3	-49	1	-27	0	-10	17	-49	0	-49	0
-48	4	-47	3	-48	37	-24	23	-24	15	-50	3	-48	7	-50	0	-49	10	-27	23	-35	7	-50	11	-49	0	-51	7	-51	7	-49	0	-45	1	-50	0	-50	0	-45	0	-48	3	-26	0	-9	6	-48	7	-48	0
-47	0	-46	4	-47	0	-23	29	-23	12	-49	3	-47	2	-49	1	-48	66	-26	19	-34	34	-49	2	-48	7	-50	0	-50	19	-48	12	-44	6	-49	4	-49	0	-44	5	-47	4	-25	4	-8	28	-47	2	-47	0
-46	0	-45	2	-46	3	-22	16	-22	9	-48	13	-46	3	-48	2	-47	18	-25	39	-33	63	-48	71	-47	0	-49	2	-49	9	-47	0	-43	3	-48	34	-48	2	-43	0	-46	1	-24	4	-7	15	-46	10	-46	0
-45	0	-44	1	-45	1	-21	3	-21	13	-47	11	-45	0	-47	0	-46	7	-24	34	-32	14	-47	26	-46	3	-48	14	-48	57	-46	0	-42	4	-47	10	-47	0	-42	0	-45	0	-23	5	-6	11	-45	4	-45	0
-44	5	-43	3	-44	7	-20	25	-20	5	-46	8	-44	2	-46	0	-45	17	-23	36	-31	8	-46	11	-45	3	-47	23	-47	17	-45	0	-41	1	-46	12	-46	1	-41	11	-44	1	-22	4	-5	11	-44	4	-44	1
-43	0	-42	2	-43	2	-19	27	-19	21	-45	4	-43	5	-45	0	-44	27	-22	44	-30	27	-45	11	-44	4	-46	2	-46	36	-44	3	-40	13	-45	3	-45	0	-40	0	-43	2	-21	2	-4	24	-43	3	-43	2
-42	2	-41	1	-42	0	-18	30	-18	27	-44	16	-42	4	-44	0	-43	13	-21	51	-29	39	-44	37	-43	5	-45	0	-45	6	-43	0	-39	3	-44	4	-44	2	-39	3	-42	9	-20	7	-3	8	-42	7	-42	0
-41	6	-40	5	-41	1	-17	8	-17	29	-43	6	-41	1	-43	0	-42	30	-20	24	-28	88	-43	27	-42	8	-44	14	-44	25	-42	1	-38	4	-43	16	-43	6	-38	1	-41	0	-19	8	-2	80	-41	11	-41	0
-40	4	-39	10	-40	3	-16	35	-16	22	-42	11	-40	9	-42	4	-41	19	-19	70	-27	22	-42	56	-41	6	-43	4	-43	16	-41	4	-37	3	-42	19	-42	1	-37	0	-40	3	-18	10	-1	260	-40	7	-40	1
-39	1	-38	1	-39	32	-15	38	-15	31	-41	11	-39	5	-41	2	-40	48	-18	20	-26	44	-41	19	-40	4	-42	14	-42	41	-40	4	-36	8	-41	26	-41	0	-36	2	-39	0	-17	9	0	35656	-39	3	-39	2
-38	4	-37	15	-38	18	-14	373	-14	253	-40	41	-38	5	-40	0	-39	45	-17	45	-25	91	-40	55	-39	4	-41	19	-41	40	-39	4	-35	3	-40	47	-40	3	-35	1	-38	20	-16	15	1	235	-38	9	-38	0
-37	0	-36	0	-37	35	-13	35	-13	15	-39	25	-37	6	-39	4	-38	69	-16	43	-24	82	-39	55	-38	15	-40	20	-40	45	-38	8	-34	18	-39	24	-39	1	-34	1	-37	2	-15	3	2	25	-37	10	-37	0
-36	4	-35	7	-36	1	-12	35	-12	25	-38	25	-36	2	-38	3	-37	51	-15	64	-23	112	-38	79	-37	2	-39	11	-39	42	-37	3	-33	39	-38	51	-38	2	-33	10	-36	0	-14	105	3	1	-36	4	-36	0
-35	6	-34	29	-35	6	-11	93	-11	63	-37	26	-35	4	-37	5	-36	28	-14	503	-22	59	-37	58	-36	7	-38	22	-38	80	-36	6	-32	6	-37	38	-37	4	-32	2	-35	7	-13	5	4	0	-35	10	-35	0
-34	9	-33	21	-34	39	-10	82	-10	57	-36	19	-34	8	-36	0	-35	28	-13	42	-21	112	-36	48	-35	12	-37	14	-37	65	-35	2	-31	10	-36	26	-36	1	-31	0	-34	27	-12	5	5	0	-34	14	-34	0
-33	9	-32	16	-33	39	-9	70	-9	39	-35	18	-33	28	-35	0	-34	94	-12	69	-20	96	-35	52	-34	27	-36	19	-36	78	-34	5	-30	11	-35	19	-35	5	-30	10	-33	14	-11	9	6	0	-33	33	-33	2
-32	9	-31	6	-32	2	-8	53	-8	32	-34	75	-32	7	-34	0	-33	195	-11	120	-19	158	-34	152	-33	47	-35	17	-35	61	-33	23	-29	17	-34	63	-34	2	-29	9	-32	12	-10	21	7	0	-32	8	-32	1
-31	0	-30	31	-31	27	-7	125	-7	109	-33	139	-31	8	-33	20	-32	62	-10	146	-18	92	-33	258	-32	17	-34	45	-34	154	-32	3	-28	59	-33	153	-33	20	-28	21	-31	18	-9	20	8	0	-31	7	-31	0
-30	5	-29	16	-30	20	-6	104	-6	70	-32	29	-30	5	-32	2	-31	57	-9	135	-17	68	-32	96	-31	15	-33	96	-33	307	-31	3	-27	12	-32	66	-32	1	-27	8	-30	3	-8	9	9	0	-30	12	-30	0
-29	10	-28	74	-29	55	-5	112	-5	113	-31	30	-29	27	-31	13	-30	84	-8	128	-16	161	-31	61	-30	38	-32	36	-32	103	-30	9	-26	16	-31	34	-31	6	-26	9	-29	3	-7	16	10	0	-29	9	-29	1
-28	23	-27	26	-28	210	-4	217	-4	153	-30	54	-28	32	-30	12	-29	104	-7	125	-15	188	-30	146	-29	32	-31	23	-31	105	-29	8	-25	66	-30	114	-30	8	-25	14	-28	33	-6	19	11	0	-28	47	-28	9
-27	3	-26	24	-27	73	-3	75	-3	36	-29	41	-27	15	-29	6	-28	278	-6	138	-14	1316	-29	165	-28	78	-30	46	-30	242	-28	11	-24	32	-29	57	-29	11	-24	16	-27	15	-5	22	12	0	-27	20	-27	0
-26	8	-25	100	-26	56	-2	378	-2	323	-28	221	-26	23	-28	26	-27	103	-5	141	-13	121	-28	500	-27	26	-29	27	-29	185	-27	15	-23	65	-28	325	-28	28	-23	22	-26	13	-4	42	13	0	-26	15	-26	0
-25	41	-24	67	-25	218	-1	906	-1	712	-27	75	-25	43	-27	16	-26	108	-4	259	-12	105	-27	159	-26	33	-28	127	-28	556	-26	29	-22	36	-27	74	-27	3	-22	6	-25	41	-3	14	14	0	-25	42	-25	6
-24	1	-23	82	-24	220	0	62998	0	42766	-26	79	-24	48	-26	25	-25	314	-3	101	-11	331	-26	196	-25	83	-27	40	-27	243	-25	45	-21	54	-26	50	-26	4	-21	9	-24	29	-2	108	15	0	-24	34	-24	2
-23	53	-22	39	-23	214	1	1162	1	850	-25	182	-23	50	-25	34	-24	296	-2	381	-10	353	-25	504	-24	81	-26	27	-26	258	-24	29	-20	49	-25	253	-25	34	-20	22	-23	79	-1	278	16	0	-23	52	-23	7
-22	33	-21	87	-22	323	2	151	2	83	-24	199	-22	29	-24	15	-23	440	-1	839	-9	257	-24	472	-23	81	-25	169	-25	750	-23	43	-19	69	-24	225	-24	20	-19	44	-22	7	0	38657	17	0	-22	26	-22	4
-21	37	-20	45	-21	226	3	3	3	2	-23	288	-21	60	-23	28	-22	203	0	21308	-8	337	-23	632	-22	47	-24	170	-24	544	-22	17	-18	34	-23	305	-23	50	-18	28	-21	18	1	276	18	0	-21	73	-21	5
-20	29	-19	106	-20	315	4	0	4	1	-22	145	-20	41	-22	45	-21	357	1	825	-7	578	-22	315	-21	98	-23	247	-23	803	-21	52	-17	36	-22	179	-22	10	-17	40	-20	41	2	21	19	0	-20	45	-20	0
-19	48	-18	72	-19	340	5	2	5	0	-21	266	-19	73	-21	21	-20	316	2	132	-6	456	-21	559	-20	85	-22	179	-22	433	-20	63	-16	31	-21	316	-21	38	-16	38	-19	84	3	4	20	0	-19	70	-19	8
-18	34	-17	66	-18	359	6	0	6	0	-20	180	-18	51	-20	55	-19	595	3	3	-5	393	-20	582	-19	114	-21	251	-21	742	-19	67	-15	80	-20	236	-20	37	-15	40	-18	12	4	0	21	0	-18	35	-18	1
-17	48	-16	121	-17	68	7	0	7	0	-19	401	-17	67	-19	44	-18	383	4	0	-4	772	-19	797	-18	99	-20	202	-20	655	-18	27	-14	692	-19	455	-19	29	-14	291	-17	21	5	0	22	0	-17	21	-17	2
-16	40	-15	116	-16	460	8	0	8	0	-18	174	-16	68	-18	35	-17	278	5	0	-3	283	-18	532	-17	55	-19	327	-19	1054	-17	20	-13	72	-18	271	-18	42	-13	35	-16	33	6	0	23	0	-16	54	-16	0
-15	20	-14	1055	-15	309	9	0	9	0	-17	177	-15	107	-17	28	-16	439	6	0	-2	1118	-17	435	-16	142	-18	212	-18	682	-16	51	-12	47	-17	199	-17	16	-12	19	-15	34	7	0	24	0	-15	63	-15	10
-14	468	-13	87	-14	2940	10	0	10	0	-16	251	-14	711	-16	57	-15	593	7	0	-1	2315	-16	732	-15	146	-17	175	-17	598	-15	96	-11	153	-16	411	-16	50	-11	85	-14	543	8	0	25	0	-14	548	-14	56
-13	41	-12	121	-13	294	11	0	11	0	-15	297	-13	82	-15	72	-14	5236	8	0	0	56064	-15	869	-14	1127	-16	328	-16	1039	-14	469	-10	156	-15	498	-15	36	-10	62	-13	42	9	0	26	0	-13	39	-13	5
-12	42	-11	272	-12	243	12	0	12	0	-14	2788	-12	99	-14	461	-13	412	9	0	1	2251	-14	6989	-13	138	-15	357	-15	1183	-13	53	-9	110	-14	3955	-14	480	-9	75	-12	82	10	2	27	0	-12	52	-12	3
-11	101	-10	230	-11	1041	13	0	13	0	-13	226	-11	124	-13	40	-12	357	10	0	2	277	-13	681	-12	127	-14	2423	-14	8193	-12	38	-8	148	-13	366	-13	28	-8	98	-11	111	11	0	28	0	-11	124	-11	22
-10	134	-9	251	-10	312	14	0	14	0	-12	214	-10	195	-12	36	-11	1225	11	2	3	14	-12	683	-11	267	-13	283	-13	859	-11	94	-7	344	-12	317	-12	33	-7	191	-10	152	12	0	29	0	-10	127	-10	21
-9	111	-8	296	-9	584	15	0	15	0	-11	612	-9	145	-11	149	-10	1149	12	0	4	1	-11	1791	-10	318	-12	258	-12	894	-10	110	-6	185	-11	968	-11	116	-6	98	-9	96	13	0	30	0	-9	99	-9	13
-8	129	-7	402	-8	521	16	0	16	0	-10	606	-8	174	-10	186	-9	911	13	0	5	1	-10	1837	-9	237	-11	629	-11	2259	-9	93	-5	169	-10	829	-10	86	-5	89	-8	64	14	0	31	0	-8	89	-8	9
-7	211	-6	345	-7	1593	17	0	17	0	-9	480	-7	256	-9	98	-8	1025	14	0	6	0	-9	1445	-8	297	-10	648	-10	2245	-8	83	-4	344	-9	702	-9	85	-4	194	-7	181	15	0	32	4	-7	181	-7	18
-6	182	-5	310	-6	919	18	0	18	0	-8	533	-6	236	-8	102	-7	1909	15	0	7	1	-8	1437	-7	521	-9	470	-9	1767	-7	235	-3	116	-8	770	-8	94	-3	78	-6	137	16	0	33	0	-6	109	-6	12
-5	182	-4	608	-5	829	19	0	19	0	-7	1098	-5	198	-7	206	-6	1289	16	0	8	2	-7	2842	-6	384	-8	600	-8	2138	-6	124	-2	619	-7	1369	-7	147	-2	313	-5	185	17	0	34	0	-5	130	-5	24
-4	310	-3	253	-4	1430	20	0	20	0	-6	701	-4	395	-6	120	-5	1262	17	0	9	0	-6	1962	-5	435	-7	1065	-7	3646	-5	151	-1	1566	-6	999	-6	121	-1	704	-4	329	18	0	35	0	-4	248	-4	28
-3	144	-2	1049	-3	445	21	0	21	0	-5	635	-3	136	-5	114	-4	2229	18	1	10	2	-5	1945	-4	562	-6	779	-6	2542	-4	265	0	53451	-5	1031	-5	112	0	31066	-3	74	19	0	36	0	-3	93	-3	10
-2	387	-1	2377	-2	2192	22	0	22	0	-4	1171	-2	730	-4	263	-3	816			11	0	-4	3413	-3	194	-5	655	-5	2544	-3	94	1	1506	-4	1737	-4	250	1	853	-2	320	20	0	37	2	-2	328	-2	106
-1	1037	0	52279	-1	5072	23	0	23	0	-3	401	-1	1638	-3	104	-2	3409			12	0	-3	1017	-2	690	-4	1112	-4	3918	-2	414	2	206	-3	579	-3	91	2	68	-1	839	21	0			-1	850	-1	209
0	20181	1	2357	0	118580	24	0	24	0	-2	1893	0	65178	-2	344	-1	7934			13	0	-2	4135	-1	1178	-3	434	-3	1266	-1	986	3	10	-2	2413	-2	381	3	4	0	32368	22	0			0	124458	0	48949
1	992	2	317	1	4401	25	0	25	0	-1	4500	1	1873	-1	1081	0	256261			14	0	-1	9052	0	25044	-2	1211	-2	3952	0	38051	4	3	-1	5779	-1	887	4	1	1	769	23	0			1	879	1	164
2	168	3	7	2	720	26	0	26	0	0	268734	2	194	0	36206	1	8283			15	0	0	215814	1	1640	-1	2330	-1	6972	1	1017	5	0	0	233138	0	42466	5	0	2	68	24	0			2	102	2	19
3	5	4	1	3	57	27	0	27	0	1	5338	3	7	1	1097	2	1080			16	3	1	8993	2	285	0	52372	0	181722	2	104	6	0	1	6043	1	1017	6	0	3	1	25	0			3	7	3	1
4	2	5	0	4	7	28	2	28	0	2	636	4	3	2	95	3	40					2	1273	3	6	1	2767	1	8964	3	12	7	1	2	735	2	92	7	0	4	1	26	0			4	1	4	0
5	2	6	0	5	2	29	0	29	0	3	14	5	2	3	5	4	8					3	30	4	3	2	547	2	1438	4	0	8	0	3	25	3	5	8	0	5	1	27	0			5	2	5	0
6	0	7	3	6	1	30	0	30	0	4	2	6	1	4	0	5	7					4	10	5	1	3	7	3	31	5	0	9	1	4	8	4	0	9	0	6	3	28	0			6	0	6	0
7	0	8	2	7	3	31	2	31	0	5	3	7	2	5	0	6	10					5	8	6	2	4	3	4	13	6	9	10	0	5	5	5	0	10	1	7	0	29	0			7	1	7	3
8	0	9	0	8	2	32	1	32	0	6	6	8	0	6	0	7	1					6	2	7	0	5	2	5	7	7	0	11	0	6	1	6	0	11	0	8	2	30	0			8	0	8	0
9	0	10	1	9	2	33	0	33	0	7	1	9	0	7	0	8	6					7	2	8	0	6	5	6	6	8	0	12	0	7	1	7	0	12	0	9	0	31	0			9	0	9	0
10	0	11	0	10	2	34	0	34	0	8	1	10	0	8	0	9	2					8	3	9	0	7	2	7	2	9	3	13	0	8	2	8	0	13	0	10	0	32	0			10	2	10	0
11	0	12	0	11	0	35	0	35	0	9	2	11	0	9	0	10	1					9	2	10	0	8	0	8	1	10	0	14	0	9	3	9	0	14	0	11	0	33	0			11	1	11	0
12	0	13	0	12	1	36	0	36	0	10	0	12	0	10	2	11	1					10	2	11	0	9	1	9	1	11	0	15	0	10	3	10	0	15	0	12	0	34	0			12	0	12	0
13	0	14	0	13	1	37	0	37	2	11	0	13	0	11	0	12	0					11	1	12	2	10	0	10	4	12	0	16	0	11	0	11	0	16	0	13	0	35	0			13	0	13	0
14	0	15	0	14	0	38	0			12	0	14	0	12	0	13	4					12	2	13	0	11	1	11	0	13	0	17	0	12	3	12	0	17	0	14	0	36	0			14	0	14	0
15	0	16	0	15	2	39	0			13	2	15	0	13	0	14	2					13	1	14	0	12	1	12	0	14	0	18	0	13	0	13	0	18	0	15	0	37	0			15	0	15	0
16	0	17	0	16	2	40	0			14	3	16	0	14	0	15	0					14	3	15	0	13	0	13	2	15	2	19	0	14	1	14	0	19	0	16	0	38	1			16	0	16	0
17	0	18	0	17	0	41	0			15	1	17	0	15	1	16	1					15	0	16	0	14	0	14	0	16	0	20	0	15	0	15	0	20	0	17	0	39	0			17	0	17	0
18	0	19	0	18	2	42	0			16	1	18	0	16	0	17	0					16	0	17	0	15	3	15	0	17	0	21	0	16	0	16	0	21	0	18	0	40	0			18	0	18	0
19	0	20	0	19	0	43	0			17	1	19	2	17	0	18	0					17	1	18	0	16	0	16	0	18	0	22	0	17	1	17	0	22	0	19	0	41	0			19	0	19	0
20	0	21	1	20	0	44	2			18	0	20	0	18	0	19	0					18	1	19	0	17	0	17	0	19	0	23	0	18	0	18	0	23	0	20	0	42	0			20	0	20	0
21	0	22	0	21	2	45	0			19	1	21	0	19	0	20	1					19	0	20	0	18	0	18	0	20	0	24	0	19	0	19	0	24	0	21	0	43	0			21	0	21	0
22	0	23	0	22	2	46	0			20	0	22	0	20	0	21	2					20	2	21	0	19	0	19	0	21	0	25	0	20	1	20	0	25	0	22	1	44	0			22	0	22	0
23	0	24	0	23	0	47	0			21	0	23	0	21	0	22	0					21	0	22	0	20	0	20	0	22	0	26	0	21	0	21	0	26	2	23	0	45	0			23	0	23	0
24	0	25	0	24	0	48	0			22	1	24	0	22	0	23	0					22	0	23	0	21	1	21	0	23	0	27	0	22	0	22	0	27	0	24	0	46	0			24	0	24	0
25	0	26	0	25	0	49	0			23	0	25	0	23	0	24	0					23	0	24	0	22	0	22	0	24	0	28	0	23	1	23	0	28	0	25	0	47	0			25	0	25	0
26	0	27	0	26	0	50	0			24	0	26	0	24	0	25	0					24	0	25	0	23	0	23	0	25	0	29	0	24	1	24	0	29	0	26	0	48	0			26	0	26	0
27	0	28	1	27	0	51	0			25	0	27	0	25	0	26	4					25	0	26	0	24	0	24	3	26	0	30	0	25	0	25	0	30	0	27	1	49	0			27	1	27	0
28	0			28	1	52	0			26	0	28	0	26	0	27	0					26	0	27	1	25	0	25	0	27	0	31	0	26	0	26	0	31	0	28	1	50	0			28	0	28	0
29	0			29	0	53	2			27	0	29	0	27	0	28	3					27	1			26	0	26	0	28	0	32	0	27	0	27	0	32	0	29	0	51	0			29	0	29	0
30	0			30	5					28	3	30	0	28	0	29	2					28	3			27	0	27	2	29	0	33	0	28	4	28	0	33	0	30	0	52	1			30	0	30	0
31	0			31	0					29	0	31	0	29	2	30	0					29	0			28	0	28	3	30	0	34	0	29	0	29	0	34	0	31	0					31	0	31	0
32	0			32	1					30	0	32	0	30	0	31	0					30	0			29	0	29	1	31	0	35	0	30	1	30	0	35	0	32	0					32	0	32	0
33	0			33	0					31	0	33	0	31	0	32	0					31	0			30	0	30	2	32	0	36	0	31	0	31	0	36	0	33	0					33	0	33	0
34	0			34	0					32	0	34	0	32	0	33	0					32	0			31	2	31	0	33	0	37	0	32	0	32	0	37	0	34	0					34	0	34	0
35	0			35	0					33	0	35	0	33	0	34	0					33	1			32	1	32	0	34	0	38	0	33	0	33	0	38	0	35	0					35	0	35	0
36	0			36	0					34	2	36	0	34	0	35	0					34	0			33	0	33	1	35	0	39	0	34	0	34	1	39	0	36	0					36	0	36	0
37	0			37	0					35	0	37	0	35	0	36	0					35	0			34	0	34	0	36	0	40	0	35	0			40	0	37	0					37	0	37	0
38	0			38	3					36	0	38	1	36	0	37	0					36	1			35	0	35	0	37	0	41	0	36	1			41	0	38	0					38	0	38	0
39	0			39	0					37	2	39	0	37	0	38	2					37	1			36	3	36	0	38	0	42	0	37	1			42	0	39	0					39	3	39	2
40	0			40	1					38	2	40	1	38	0	39	4					38	1			37	0	37	2	39	2	43	0	38	1			43	1	40	1					40	1
41	1			41	2					39	1			39	0	40	4					39	2			38	1	38	1	40	3	44	0	39	1			44	0							41	0
				42	1					40	6			40	0	41	1					40	3			39	0	39	4	41	0	45	0	40	0			45	0							42	1
				43	0					41	2			41	0	42	2					41	0			40	1	40	0	42	1	46	0	41	2			46	1							43	1
				44	3					42	3			42	0	43	1					42	1			41	0	41	1	43	0	47	0	42	0			47	0							44	1
				45	1					43	2			43	0	44	1					43	1			42	0	42	1	44	0	48	0	43	0			48	0							45	1
				46	0					44	0			44	2	45	0					44	3			43	0	43	0	45	1	49	0	44	6			49	0							46	3
				47	1					45	3					46	4					45	6			44	1	44	2	46	0	50	0	45	4			50	0							47	2
										46	2					47	1					46	1			45	0	45	2	47	3	51	1	46	0			51	0							48	0
										47	3											47	1			46	0	46	1					47	1			52	0							49	1
																										47	0	47	1									53	1							50	1
																												48	0
																												49	0
																												50	2
																												51	2
[truncated: 154 more columns]

## Sheet: CASANOVA-degron
Dark-0.05fold LOV9						Dark-0.1fold LOV9						Dark-0.2fold LOV9						Dark-0.05fold LOV9-I427V						Dark-0.1fold LOV9-I427V						Dark-0.2fold LOV9-I427V						Dark-0.05fold LOV9-V416L						Dark-0.1fold LOV9-V416L						Dark-0.2fold LOV9-V416L
indel_size	fq	indel_size	fq	indel_size	fq	indel_size	fq	indel_size	fq	indel_size	fq	indel_size	fq	indel_size	fq	indel_size	fq	indel_size	fq	indel_size	fq	indel_size	fq	indel_size	fq	indel_size	fq	indel_size	fq	indel_size	fq	indel_size	fq	indel_size	fq	indel_size	fq	indel_size	fq	indel_size	fq	indel_size	fq	indel_size	fq	indel_size	fq	indel_size	fq
-80	1	-76	3	-80	1	-79	1	-80	1	-34	1	-67	1	-77	2	-45	1	-80	1	-80	1	-79	1	-78	1	-70	2	-80	1	-80	1	-79	3	-80	1	-73	1	-80	2	-65	1	-80	18	-80	4	-39	1	-77	3
-79	1	-75	1	-79	0	-78	0	-79	2	-33	0	-66	0	-76	0	-44	0	-79	0	-79	0	-78	0	-77	0	-69	0	-79	0	-79	1	-78	1	-79	0	-72	0	-79	0	-64	0	-79	19	-79	1	-38	0	-76	0
-78	2	-74	0	-78	3	-77	0	-78	1	-32	0	-65	0	-75	1	-43	0	-78	0	-78	0	-77	2	-76	0	-68	0	-78	0	-78	0	-77	0	-78	0	-71	0	-78	0	-63	0	-78	8	-78	2	-37	0	-75	1
-77	0	-73	0	-77	0	-76	0	-77	0	-31	0	-64	0	-74	0	-42	0	-77	0	-77	1	-76	0	-75	2	-67	0	-77	0	-77	0	-76	1	-77	1	-70	0	-77	1	-62	0	-77	42	-77	0	-36	0	-74	0
-76	0	-72	3	-76	0	-75	0	-76	0	-30	0	-63	0	-73	2	-41	0	-76	0	-76	0	-75	0	-74	0	-66	1	-76	0	-76	0	-75	1	-76	1	-69	0	-76	0	-61	0	-76	13	-76	0	-35	0	-73	0
-75	0	-71	0	-75	0	-74	0	-75	0	-29	0	-62	0	-72	0	-40	0	-75	0	-75	0	-74	2	-73	0	-65	1	-75	0	-75	0	-74	1	-75	0	-68	0	-75	0	-60	0	-75	104	-75	2	-34	0	-72	0
-74	0	-70	0	-74	1	-73	0	-74	0	-28	2	-61	0	-71	0	-39	0	-74	3	-74	1	-73	1	-72	1	-64	0	-74	0	-74	0	-73	0	-74	2	-67	0	-74	1	-59	0	-74	48	-74	0	-33	0	-71	0
-73	1	-69	0	-73	2	-72	0	-73	2	-27	0	-60	0	-70	0	-38	0	-73	0	-73	0	-72	0	-71	0	-63	0	-73	0	-73	0	-72	2	-73	0	-66	0	-73	0	-58	0	-73	84	-73	2	-32	0	-70	0
-72	0	-68	2	-72	0	-71	0	-72	0	-26	0	-59	0	-69	0	-37	0	-72	2	-72	0	-71	0	-70	0	-62	0	-72	1	-72	0	-71	0	-72	0	-65	0	-72	0	-57	0	-72	28	-72	0	-31	0	-69	0
-71	0	-67	0	-71	0	-70	0	-71	0	-25	2	-58	0	-68	0	-36	0	-71	0	-71	0	-70	0	-69	0	-61	0	-71	0	-71	0	-70	0	-71	2	-64	0	-71	0	-56	0	-71	12	-71	0	-30	0	-68	2
-70	1	-66	0	-70	0	-69	0	-70	2	-24	0	-57	0	-67	0	-35	0	-70	2	-70	2	-69	0	-68	0	-60	0	-70	0	-70	2	-69	0	-70	0	-63	0	-70	0	-55	0	-70	18	-70	0	-29	0	-67	0
-69	2	-65	0	-69	1	-68	0	-69	0	-23	2	-56	0	-66	0	-34	0	-69	0	-69	0	-68	0	-67	0	-59	0	-69	1	-69	0	-68	0	-69	0	-62	0	-69	0	-54	0	-69	6	-69	0	-28	0	-66	0
-68	4	-64	0	-68	0	-67	0	-68	0	-22	3	-55	0	-65	0	-33	0	-68	0	-68	0	-67	0	-66	0	-58	0	-68	0	-68	0	-67	1	-68	0	-61	0	-68	0	-53	0	-68	9	-68	0	-27	0	-65	4
-67	1	-63	0	-67	0	-66	0	-67	0	-21	0	-54	0	-64	0	-32	0	-67	0	-67	0	-66	2	-65	0	-57	0	-67	0	-67	1	-66	0	-67	0	-60	0	-67	0	-52	0	-67	1	-67	0	-26	0	-64	0
-66	0	-62	0	-66	0	-65	0	-66	0	-20	0	-53	0	-63	0	-31	0	-66	0	-66	0	-65	0	-64	0	-56	0	-66	0	-66	0	-65	2	-66	2	-59	0	-66	0	-51	0	-66	13	-66	0	-25	0	-63	0
-65	4	-61	0	-65	0	-64	0	-65	4	-19	0	-52	0	-62	0	-30	0	-65	2	-65	0	-64	0	-63	0	-55	0	-65	2	-65	0	-64	0	-65	1	-58	0	-65	0	-50	0	-65	9	-65	1	-24	1	-62	0
-64	0	-60	0	-64	0	-63	0	-64	0	-18	2	-51	0	-61	0	-29	0	-64	0	-64	0	-63	0	-62	0	-54	0	-64	0	-64	0	-63	0	-64	0	-57	0	-64	0	-49	0	-64	0	-64	0	-23	0	-61	0
-63	0	-59	0	-63	0	-62	0	-63	0	-17	0	-50	0	-60	0	-28	0	-63	0	-63	0	-62	0	-61	0	-53	0	-63	0	-63	0	-62	0	-63	0	-56	0	-63	0	-48	1	-63	0	-63	0	-22	1	-60	0
-62	0	-58	0	-62	0	-61	0	-62	0	-16	0	-49	0	-59	0	-27	0	-62	0	-62	0	-61	0	-60	0	-52	0	-62	0	-62	0	-61	0	-62	0	-55	0	-62	0	-47	0	-62	2	-62	0	-21	5	-59	0
-61	0	-57	0	-61	0	-60	0	-61	0	-15	1	-48	0	-58	0	-26	0	-61	0	-61	0	-60	0	-59	0	-51	0	-61	0	-61	0	-60	0	-61	0	-54	0	-61	0	-46	0	-61	0	-61	0	-20	1	-58	0
-60	0	-56	0	-60	0	-59	0	-60	0	-14	6	-47	0	-57	0	-25	0	-60	0	-60	0	-59	0	-58	0	-50	0	-60	0	-60	0	-59	0	-60	0	-53	0	-60	0	-45	0	-60	0	-60	0	-19	4	-57	0
-59	0	-55	0	-59	0	-58	0	-59	0	-13	2	-46	0	-56	0	-24	0	-59	0	-59	0	-58	0	-57	0	-49	0	-59	0	-59	0	-58	0	-59	0	-52	0	-59	0	-44	0	-59	0	-59	0	-18	2	-56	0
-58	0	-54	0	-58	0	-57	0	-58	0	-12	1	-45	0	-55	0	-23	0	-58	0	-58	0	-57	0	-56	0	-48	0	-58	0	-58	0	-57	0	-58	0	-51	0	-58	0	-43	0	-58	0	-58	0	-17	1	-55	0
-57	0	-53	2	-57	0	-56	0	-57	0	-11	2	-44	0	-54	0	-22	0	-57	0	-57	0	-56	0	-55	0	-47	0	-57	0	-57	0	-56	0	-57	0	-50	0	-57	0	-42	0	-57	0	-57	0	-16	2	-54	0
-56	0	-52	0	-56	0	-55	0	-56	0	-10	2	-43	0	-53	0	-21	0	-56	0	-56	0	-55	0	-54	0	-46	0	-56	0	-56	0	-55	0	-56	0	-49	0	-56	0	-41	0	-56	0	-56	0	-15	2	-53	0
-55	0	-51	0	-55	0	-54	0	-55	0	-9	3	-42	0	-52	0	-20	0	-55	0	-55	0	-54	0	-53	0	-45	0	-55	0	-55	0	-54	0	-55	0	-48	0	-55	0	-40	0	-55	0	-55	0	-14	9	-52	0
-54	0	-50	0	-54	0	-53	0	-54	0	-8	1	-41	0	-51	0	-19	2	-54	0	-54	0	-53	0	-52	0	-44	0	-54	0	-54	0	-53	0	-54	0	-47	0	-54	0	-39	0	-54	0	-54	0	-13	1	-51	0
-53	0	-49	0	-53	0	-52	0	-53	0	-7	3	-40	0	-50	0	-18	0	-53	0	-53	0	-52	0	-51	0	-43	0	-53	0	-53	0	-52	0	-53	0	-46	0	-53	0	-38	0	-53	0	-53	0	-12	1	-50	0
-52	0	-48	0	-52	0	-51	0	-52	0	-6	0	-39	0	-49	0	-17	0	-52	0	-52	0	-51	0	-50	0	-42	0	-52	0	-52	0	-51	0	-52	0	-45	0	-52	0	-37	0	-52	0	-52	0	-11	2	-49	0
-51	0	-47	0	-51	0	-50	0	-51	0	-5	0	-38	0	-48	0	-16	0	-51	0	-51	0	-50	0	-49	0	-41	0	-51	0	-51	0	-50	0	-51	0	-44	0	-51	0	-36	0	-51	0	-51	0	-10	5	-48	1
-50	0	-46	0	-50	0	-49	0	-50	0	-4	6	-37	0	-47	0	-15	0	-50	0	-50	0	-49	0	-48	0	-40	0	-50	0	-50	0	-49	0	-50	0	-43	0	-50	0	-35	0	-50	0	-50	2	-9	6	-47	0
-49	0	-45	0	-49	0	-48	1	-49	0	-3	0	-36	0	-46	0	-14	8	-49	0	-49	0	-48	0	-47	0	-39	1	-49	0	-49	0	-48	0	-49	0	-42	0	-49	0	-34	0	-49	0	-49	0	-8	0	-46	0
-48	0	-44	0	-48	0	-47	0	-48	0	-2	11	-35	0	-45	0	-13	0	-48	2	-48	0	-47	0	-46	0	-38	0	-48	0	-48	0	-47	0	-48	1	-41	0	-48	2	-33	3	-48	0	-48	0	-7	4	-45	0
-47	0	-43	0	-47	0	-46	0	-47	0	-1	6	-34	0	-44	0	-12	0	-47	0	-47	0	-46	0	-45	0	-37	0	-47	0	-47	0	-46	0	-47	0	-40	0	-47	0	-32	3	-47	0	-47	0	-6	1	-44	0
-46	0	-42	0	-46	0	-45	0	-46	0	0	21541	-33	0	-43	0	-11	0	-46	0	-46	0	-45	0	-44	0	-36	0	-46	0	-46	0	-45	1	-46	0	-39	0	-46	0	-31	0	-46	0	-46	0	-5	1	-43	0
-45	0	-41	0	-45	2	-44	0	-45	0	1	31	-32	0	-42	0	-10	1	-45	0	-45	0	-44	0	-43	0	-35	0	-45	0	-45	0	-44	0	-45	0	-38	0	-45	0	-30	1	-45	0	-45	2	-4	6	-42	0
-44	0	-40	0	-44	0	-43	0	-44	0	2	1	-31	0	-41	0	-9	1	-44	0	-44	0	-43	0	-42	2	-34	0	-44	0	-44	0	-43	0	-44	0	-37	0	-44	0	-29	0	-44	0	-44	0	-3	0	-41	0
-43	0	-39	0	-43	0	-42	0	-43	0	3	0	-30	0	-40	0	-8	0	-43	0	-43	0	-42	1	-41	0	-33	0	-43	0	-43	0	-42	1	-43	0	-36	2	-43	0	-28	4	-43	0	-43	0	-2	28	-40	0
-42	0	-38	2	-42	0	-41	0	-42	0	4	0	-29	0	-39	0	-7	1	-42	0	-42	0	-41	0	-40	1	-32	0	-42	0	-42	0	-41	0	-42	0	-35	0	-42	0	-27	1	-42	0	-42	0	-1	43	-39	0
-41	0	-37	0	-41	0	-40	0	-41	0	5	0	-28	0	-38	0	-6	0	-41	0	-41	0	-40	0	-39	0	-31	0	-41	0	-41	0	-40	0	-41	0	-34	0	-41	0	-26	1	-41	0	-41	0	0	8642	-38	0
-40	0	-36	0	-40	0	-39	0	-40	0	6	0	-27	0	-37	1	-5	0	-40	3	-40	0	-39	0	-38	0	-30	0	-40	0	-40	0	-39	0	-40	0	-33	0	-40	0	-25	1	-40	0	-40	0	1	25	-37	0
-39	0	-35	0	-39	0	-38	0	-39	1	7	0	-26	0	-36	0	-4	0	-39	0	-39	0	-38	0	-37	2	-29	2	-39	0	-39	0	-38	0	-39	0	-32	0	-39	0	-24	4	-39	0	-39	0	2	9	-36	0
-38	0	-34	1	-38	0	-37	0	-38	0	8	0	-25	0	-35	0	-3	0	-38	0	-38	0	-37	0	-36	0	-28	0	-38	0	-38	0	-37	0	-38	3	-31	1	-38	0	-23	0	-38	0	-38	0	3	0	-35	0
-37	0	-33	0	-37	0	-36	0	-37	0	9	0	-24	0	-34	0	-2	6	-37	1	-37	0	-36	0	-35	0	-27	0	-37	0	-37	1	-36	0	-37	0	-30	0	-37	0	-22	2	-37	0	-37	1	4	0	-34	0
-36	0	-32	0	-36	0	-35	0	-36	0	10	0	-23	0	-33	0	-1	2	-36	0	-36	0	-35	0	-34	0	-26	0	-36	0	-36	0	-35	0	-36	0	-29	1	-36	0	-21	6	-36	0	-36	4	5	0	-33	2
-35	0	-31	0	-35	0	-34	0	-35	0	11	0	-22	0	-32	0	0	10214	-35	0	-35	0	-34	0	-33	1	-25	0	-35	0	-35	1	-34	1	-35	0	-28	0	-35	0	-20	3	-35	0	-35	0	6	1	-32	0
-34	0	-30	1	-34	0	-33	0	-34	0	12	0	-21	0	-31	0	1	13	-34	2	-34	3	-33	1	-32	0	-24	0	-34	1	-34	1	-33	0	-34	1	-27	0	-34	0	-19	4	-34	0	-34	1	7	0	-31	0
-33	1	-29	0	-33	2	-32	0	-33	1	13	0	-20	0	-30	0	2	1	-33	5	-33	0	-32	0	-31	3	-23	2	-33	0	-33	0	-32	0	-33	0	-26	0	-33	1	-18	5	-33	0	-33	1	8	0	-30	0
-32	0	-28	1	-32	1	-31	0	-32	0	14	0	-19	0	-29	0	3	0	-32	3	-32	0	-31	0	-30	1	-22	0	-32	0	-32	0	-31	2	-32	0	-25	3	-32	0	-17	5	-32	0	-32	1	9	0	-29	1
-31	0	-27	0	-31	0	-30	0	-31	0	15	0	-18	0	-28	1	4	0	-31	1	-31	0	-30	0	-29	2	-21	1	-31	0	-31	0	-30	0	-31	0	-24	3	-31	0	-16	6	-31	0	-31	2	10	1	-28	1
-30	1	-26	0	-30	0	-29	0	-30	0			-17	0	-27	0	5	0	-30	1	-30	1	-29	1	-28	5	-20	2	-30	4	-30	0	-29	1	-30	1	-23	2	-30	0	-15	6	-30	0	-30	5	11	0	-27	0
-29	3	-25	0	-29	0	-28	1	-29	0			-16	0	-26	0	6	0	-29	0	-29	3	-28	2	-27	1	-19	0	-29	1	-29	0	-28	5	-29	0	-22	1	-29	0	-14	87	-29	0	-29	1	12	0	-26	0
-28	0	-24	7	-28	1	-27	0	-28	3			-15	0	-25	0	7	0	-28	4	-28	6	-27	0	-26	2	-18	6	-28	0	-28	0	-27	0	-28	1	-21	7	-28	0	-13	5	-28	0	-28	5	13	0	-25	1
-27	0	-23	0	-27	0	-26	0	-27	2			-14	0	-24	1	8	0	-27	1	-27	1	-26	3	-25	5	-17	1	-27	2	-27	0	-26	0	-27	0	-20	7	-27	0	-12	7	-27	0	-27	3	14	0	-24	0
-26	1	-22	7	-26	1	-25	0	-26	0			-13	0	-23	4	9	0	-26	2	-26	0	-25	3	-24	6	-16	1	-26	0	-26	4	-25	4	-26	0	-19	4	-26	1	-11	8	-26	0	-26	3	15	0	-23	9
-25	5	-21	1	-25	2	-24	0	-25	0			-12	0	-22	1	10	0	-25	10	-25	7	-24	1	-23	11	-15	0	-25	0	-25	2	-24	0	-25	0	-18	2	-25	0	-10	14	-25	0	-25	6			-22	0
-24	5	-20	0	-24	1	-23	0	-24	0			-11	0	-21	5	11	0	-24	6	-24	0	-23	7	-22	2	-14	24	-24	0	-24	0	-23	0	-24	6	-17	0	-24	2	-9	15	-24	0	-24	9			-21	0
-23	3	-19	4	-23	0	-22	1	-23	3			-10	0	-20	0	12	0	-23	9	-23	0	-22	0	-21	3	-13	0	-23	3	-23	1	-22	3	-23	2	-16	4	-23	4	-8	3	-23	0	-23	14			-20	1
-22	0	-18	0	-22	5	-21	0	-22	0			-9	0	-19	1	13	0	-22	2	-22	15	-21	0	-20	14	-12	2	-22	2	-22	3	-21	6	-22	0	-15	3	-22	1	-7	23	-22	0	-22	2			-19	7
-21	3	-17	5	-21	1	-20	3	-21	4			-8	0	-18	1	14	0	-21	8	-21	9	-20	1	-19	7	-11	1	-21	1	-21	2	-20	9	-21	0	-14	52	-21	3	-6	2	-21	0	-21	16			-18	3
-20	1	-16	6	-20	2	-19	1	-20	0			-7	0	-17	1	15	0	-20	16	-20	0	-19	3	-18	10	-10	5	-20	6	-20	11	-19	5	-20	3	-13	1	-20	3	-5	10	-20	0	-20	7			-17	5
-19	5	-15	3	-19	6	-18	1	-19	2			-6	0	-16	0			-19	16	-19	5	-18	3	-17	3	-9	1	-19	8	-19	6	-18	2	-19	1	-12	7	-19	0	-4	56	-19	0	-19	10			-16	0
-18	3	-14	29	-18	4	-17	0	-18	3			-5	0	-15	0			-18	2	-18	7	-17	0	-16	13	-8	2	-18	0	-18	5	-17	6	-18	4	-11	3	-18	1	-3	9	-18	0	-18	7			-15	2
-17	7	-13	4	-17	4	-16	1	-17	0			-4	0	-14	13			-17	10	-17	7	-16	3	-15	9	-7	3	-17	5	-17	4	-16	8	-17	2	-10	5	-17	0	-2	66	-17	0	-17	8			-14	41
-16	2	-12	5	-16	0	-15	0	-16	2			-3	0	-13	0			-16	10	-16	6	-15	7	-14	75	-6	1	-16	1	-16	6	-15	1	-16	11	-9	8	-16	3	-1	100	-16	0	-16	19			-13	1
-15	5	-11	13	-15	1	-14	5	-15	3			-2	0	-12	0			-15	18	-15	3	-14	37	-13	5	-5	2	-15	5	-15	1	-14	96	-15	1	-8	0	-15	6	0	25645	-15	1	-15	15			-12	3
-14	61	-10	5	-14	34	-13	0	-14	30			-1	0	-11	8			-14	184	-14	66	-13	0	-12	5	-4	23	-14	68	-14	40	-13	4	-14	70	-7	21	-14	54	1	107	-14	0	-14	200			-11	10
-13	6	-9	8	-13	8	-12	1	-13	2			0	615	-10	2			-13	15	-13	3	-12	1	-11	11	-3	7	-13	1	-13	5	-12	12	-13	7	-6	9	-13	0	2	26	-13	0	-13	8			-10	5
-12	4	-8	4	-12	2	-11	0	-12	5			1	0	-9	2			-12	4	-12	6	-11	14	-10	9	-2	24	-12	1	-12	2	-11	11	-12	1	-5	4	-12	9	3	0	-12	0	-12	18			-9	4
-11	3	-7	13	-11	12	-10	1	-11	17			2	0	-8	4			-11	24	-11	10	-10	5	-9	7	-1	38	-11	5	-11	18	-10	23	-11	14	-4	32	-11	5	4	0	-11	0	-11	34			-8	2
-10	14	-6	6	-10	11	-9	1	-10	3			3	0	-7	6			-10	35	-10	15	-9	11	-8	3	0	17305	-10	23	-10	14	-9	18	-10	10	-3	14	-10	3	5	0	-10	0	-10	38			-7	16
-9	6	-5	9	-9	4	-8	0	-9	1			4	0	-6	14			-9	8	-9	6	-8	4	-7	27	1	38	-9	3	-9	4	-8	6	-9	2	-2	82	-9	6	6	0	-9	0	-9	23			-6	1
-8	10	-4	51	-8	17	-7	5	-8	2			5	0	-5	8			-8	8	-8	12	-7	11	-6	14	2	10	-8	9	-8	8	-7	31	-8	14	-1	132	-8	10	7	0	-8	0	-8	24			-5	11
-7	15	-3	19	-7	12	-6	1	-7	8			6	0	-4	8			-7	45	-7	14	-6	10	-5	11	3	2	-7	31	-7	7	-6	13	-7	27	0	29114	-7	15	8	0	-7	0	-7	74			-4	28
-6	19	-2	64	-6	6	-5	11	-6	4			7	0	-3	2			-6	19	-6	3	-5	20	-4	95	4	0	-6	18	-6	9	-5	17	-6	16	1	132	-6	3	9	0	-6	0	-6	18			-3	23
-5	10	-1	68	-5	23	-4	10	-5	3			8	0	-2	19			-5	17	-5	17	-4	56	-3	10	5	0	-5	18	-5	20	-4	38	-5	10	2	9	-5	1	10	0	-5	0	-5	29			-2	49
-4	41	0	59446	-4	16	-3	0	-4	19			9	0	-1	36			-4	100	-4	65	-3	13	-2	129	6	1	-4	47	-4	31	-3	4	-4	37	3	0	-4	34	11	0	-4	0	-4	93			-1	81
-3	15	1	69	-3	7	-2	19	-3	6			10	0	0	51445			-3	31	-3	8	-2	76	-1	108	7	0	-3	18	-3	11	-2	67	-3	6	4	0	-3	7	12	0	-3	0	-3	18			0	37142
-2	76	2	18	-2	68	-1	18	-2	19			11	0	1	20			-2	122	-2	94	-1	115	0	63842	8	0	-2	64	-2	47	-1	64	-2	81	5	0	-2	79	13	0	-2	0	-2	143			1	71
-1	115	3	0	-1	94	0	25824	-1	50			12	0	2	2			-1	122	-1	97	0	37459	1	155	9	0	-1	73	-1	52	0	78107	-1	74	6	0	-1	76	14	0	-1	0	-1	223			2	2
0	82536	4	0	0	58483	1	39	0	51626			13	0	3	0			0	49236	0	36676	1	119	2	23	10	0	0	48742	0	62405	1	85	0	63074	7	0	0	18268	15	0	0	24876	0	66114			3	3
1	86	5	0	1	82	2	1	1	25			14	0	4	0			1	159	1	108	2	17	3	2	11	0	1	111	1	82	2	7	1	51	8	0	1	106			1	2	1	179			4	0
2	24	6	0	2	18	3	0	2	16			15	0	5	0			2	23	2	22	3	1	4	0	12	0	2	22	2	17	3	0	2	7	9	0	2	5			2	0	2	38			5	1
3	0	7	0	3	0	4	0	3	0					6	0			3	2	3	3	4	0	5	0	13	0	3	0	3	3	4	0	3	0	10	0	3	1			3	0	3	6			6	0
4	0	8	0	4	0	5	0	4	0					7	0			4	2	4	0	5	0	6	4	14	0	4	0	4	0	5	1	4	0	11	0	4	1			4	0	4	1			7	0
5	0	9	0	5	0	6	0	5	0					8	0			5	0	5	0	6	0	7	0	15	0	5	0	5	0	6	0	5	0	12	0	5	0			5	0	5	0			8	0
6	0	10	0	6	0	7	0	6	0					9	0			6	0	6	0	7	0	8	0			6	0	6	0	7	1	6	0	13	0	6	0			6	0	6	0			9	0
7	0	11	0	7	1	8	0	7	0					10	2			7	0	7	0	8	0	9	0			7	1	7	0	8	4	7	0	14	0	7	0			7	0	7	0			10	0
8	0	12	0	8	0	9	0	8	0					11	0			8	0	8	0	9	0	10	0			8	0	8	0	9	0	8	0	15	0	8	0			8	0	8	2			11	0
9	0	13	0	9	0	10	0	9	0					12	0			9	0	9	0	10	0	11	0			9	0	9	0	10	0	9	0			9	0			9	0	9	0			12	0
10	0	14	0	10	0	11	0	10	0					13	0			10	0	10	0	11	0	12	0			10	0	10	0	11	0	10	0			10	0			10	0	10	0			13	0
11	1	15	0	11	0	12	0	11	0					14	0			11	0	11	0	12	0	13	0			11	0	11	0	12	0	11	0			11	0			11	0	11	3			14	0
12	0			12	0	13	0	12	0					15	0			12	0	12	0	13	0	14	0			12	0	12	0	13	0	12	0			12	0			12	0	12	0			15	0
13	0			13	0	14	0	13	0									13	0	13	0	14	0	15	0			13	0	13	0	14	0	13	0			13	0			13	0	13	0
14	0			14	0	15	0	14	0									14	0	14	0	15	0	a				14	0	14	0	15	0	14	0			14	0			14	0	14	0
15	0			15	0			15	0									15	0	15	0							15	0	15	0			15	0			15	0			15	0	15	0
[truncated: 262 more columns]

## Sheet: wtA5 & hybrid 2
SpCas9-Untreated						SpCas9 only						SpCas9-wtA5-0.1 fold						SpCas9-wtA5-0.2 fold						SpCas9-wtA5-0.3 fold						SpCas9-wtA5-0.4 fold						SpCas9-wtA5-0.5 fold						SpCas9-hybrid C-ter-0.1 fold						SpCas9-hybrid C-ter-0.2 fold
indel_size	fq	indel_size	fq	indel_size	fq	indel_size	fq	indel_size	fq	indel_size	fq	indel_size	fq	indel_size	fq	indel_size	fq	indel_size	fq	indel_size	fq	indel_size	fq	indel_size	fq	indel_size	fq	indel_size	fq	indel_size	fq	indel_size	fq	indel_size	fq	indel_size	fq	indel_size	fq	indel_size	fq	indel_size	fq	indel_size	fq	indel_size	fq	indel_size	fq
-77	1	-79	1	-77	1	-83	1	-82	1	-83	1	-80	3	-79	1	-76	1	-80	1	-80	1	-78	2	-80	3	-79	3	-80	2	-80	1	-80	1	-79	3	-80	3	-79	4	-79	5	-79	4	-79	6	-79	1	-79	3
-76	0	-78	2	-76	0	-82	0	-81	0	-82	0	-79	1	-78	0	-75	0	-79	1	-79	0	-77	0	-79	3	-78	1	-79	3	-79	1	-79	9	-78	2	-79	1	-78	2	-78	1	-78	2	-78	1	-78	0	-78	0
-75	2	-77	0	-75	0	-81	0	-80	2	-81	0	-78	2	-77	0	-74	0	-78	2	-78	1	-76	0	-78	3	-77	1	-78	0	-78	2	-78	3	-77	5	-78	3	-77	5	-77	4	-77	3	-77	3	-77	4	-77	0
-74	0	-76	0	-74	2	-80	0	-79	0	-80	1	-77	1	-76	2	-73	0	-77	1	-77	7	-75	0	-77	3	-76	0	-77	3	-77	5	-77	3	-76	0	-77	1	-76	0	-76	0	-76	2	-76	3	-76	3	-76	0
-73	0	-75	0	-73	0	-79	0	-78	0	-79	0	-76	2	-75	6	-72	0	-76	3	-76	0	-74	0	-76	4	-75	2	-76	4	-76	5	-76	3	-75	1	-76	0	-75	1	-75	1	-75	2	-75	3	-75	0	-75	0
-72	0	-74	0	-72	0	-78	0	-77	1	-78	1	-75	1	-74	1	-71	0	-75	7	-75	2	-73	2	-75	6	-74	2	-75	2	-75	1	-75	5	-74	4	-75	7	-74	1	-74	1	-74	0	-74	3	-74	1	-74	0
-71	2	-73	0	-71	1	-77	1	-76	0	-77	1	-74	6	-73	2	-70	0	-74	1	-74	0	-72	0	-74	1	-73	3	-74	2	-74	5	-74	1	-73	1	-74	1	-73	2	-73	0	-73	1	-73	1	-73	1	-73	0
-70	0	-72	0	-70	3	-76	0	-75	0	-76	0	-73	4	-72	2	-69	0	-73	0	-73	6	-71	3	-73	6	-72	2	-73	2	-73	6	-73	9	-72	0	-73	7	-72	1	-72	2	-72	3	-72	4	-72	1	-72	0
-69	3	-71	1	-69	1	-75	0	-74	0	-75	0	-72	4	-71	2	-68	0	-72	0	-72	0	-70	0	-72	2	-71	3	-72	3	-72	1	-72	3	-71	3	-72	2	-71	0	-71	0	-71	6	-71	3	-71	3	-71	1
-68	1	-70	0	-68	1	-74	1	-73	3	-74	0	-71	1	-70	5	-67	0	-71	2	-71	0	-69	2	-71	0	-70	5	-71	4	-71	1	-71	2	-70	2	-71	3	-70	4	-70	2	-70	4	-70	7	-70	1	-70	2
-67	1	-69	4	-67	1	-73	0	-72	0	-73	0	-70	0	-69	3	-66	0	-70	0	-70	0	-68	0	-70	2	-69	2	-70	3	-70	0	-70	5	-69	2	-70	1	-69	1	-69	0	-69	4	-69	0	-69	2	-69	2
-66	0	-68	1	-66	1	-72	0	-71	0	-72	0	-69	1	-68	0	-65	0	-69	0	-69	0	-67	0	-69	1	-68	5	-69	3	-69	1	-69	4	-68	1	-69	1	-68	1	-68	0	-68	4	-68	0	-68	0	-68	0
-65	5	-67	0	-65	4	-71	0	-70	1	-71	0	-68	2	-67	3	-64	0	-68	3	-68	0	-66	0	-68	1	-67	2	-68	2	-68	2	-68	4	-67	0	-68	1	-67	2	-67	0	-67	0	-67	2	-67	0	-67	0
-64	1	-66	0	-64	0	-70	0	-69	0	-70	1	-67	2	-66	1	-63	0	-67	2	-67	1	-65	2	-67	2	-66	3	-67	0	-67	1	-67	4	-66	1	-67	1	-66	2	-66	2	-66	10	-66	4	-66	2	-66	4
-63	2	-65	0	-63	1	-69	0	-68	0	-69	0	-66	1	-65	1	-62	0	-66	3	-66	0	-64	3	-66	1	-65	0	-66	3	-66	1	-66	2	-65	7	-66	5	-65	0	-65	3	-65	0	-65	0	-65	0	-65	0
-62	0	-64	0	-62	3	-68	0	-67	0	-68	1	-65	1	-64	1	-61	0	-65	4	-65	4	-63	1	-65	6	-64	1	-65	1	-65	3	-65	6	-64	5	-65	0	-64	2	-64	0	-64	2	-64	2	-64	6	-64	0
-61	2	-63	0	-61	2	-67	0	-66	0	-67	0	-64	0	-63	0	-60	0	-64	2	-64	1	-62	2	-64	6	-63	4	-64	4	-64	2	-64	0	-63	5	-64	6	-63	0	-63	1	-63	6	-63	1	-63	0	-63	1
-60	0	-62	6	-60	1	-66	0	-65	0	-66	0	-63	1	-62	0	-59	0	-63	0	-63	1	-61	3	-63	2	-62	7	-63	6	-63	1	-63	3	-62	0	-63	2	-62	0	-62	4	-62	2	-62	4	-62	1	-62	1
-59	0	-61	2	-59	2	-65	0	-64	0	-65	0	-62	1	-61	1	-58	0	-62	3	-62	3	-60	3	-62	4	-61	10	-62	3	-62	2	-62	5	-61	0	-62	3	-61	3	-61	0	-61	2	-61	2	-61	0	-61	1
-58	3	-60	0	-58	1	-64	0	-63	0	-64	0	-61	2	-60	0	-57	0	-61	1	-61	0	-59	2	-61	1	-60	1	-61	3	-61	5	-61	2	-60	3	-61	1	-60	5	-60	0	-60	1	-60	1	-60	0	-60	0
-57	0	-59	2	-57	1	-63	2	-62	0	-63	0	-60	0	-59	0	-56	0	-60	0	-60	1	-58	0	-60	2	-59	2	-60	1	-60	3	-60	1	-59	3	-60	1	-59	1	-59	2	-59	2	-59	3	-59	0	-59	1
-56	0	-58	2	-56	0	-62	0	-61	0	-62	0	-59	6	-58	3	-55	0	-59	1	-59	0	-57	3	-59	4	-58	4	-59	4	-59	5	-59	4	-58	1	-59	2	-58	0	-58	5	-58	0	-58	1	-58	5	-58	0
-55	1	-57	2	-55	3	-61	0	-60	0	-61	0	-58	0	-57	0	-54	0	-58	0	-58	1	-56	5	-58	3	-57	2	-58	2	-58	8	-58	11	-57	0	-58	0	-57	2	-57	2	-57	2	-57	0	-57	0	-57	3
-54	1	-56	1	-54	1	-60	0	-59	0	-60	0	-57	2	-56	0	-53	1	-57	1	-57	3	-55	0	-57	3	-56	7	-57	0	-57	4	-57	0	-56	4	-57	2	-56	2	-56	2	-56	5	-56	1	-56	2	-56	3
-53	0	-55	1	-53	0	-59	0	-58	0	-59	2	-56	1	-55	2	-52	0	-56	0	-56	0	-54	2	-56	2	-55	0	-56	5	-56	1	-56	4	-55	1	-56	1	-55	8	-55	3	-55	2	-55	1	-55	10	-55	3
-52	0	-54	3	-52	1	-58	0	-57	2	-58	6	-55	4	-54	4	-51	0	-55	0	-55	2	-53	0	-55	11	-54	1	-55	1	-55	2	-55	6	-54	0	-55	2	-54	4	-54	1	-54	2	-54	4	-54	4	-54	2
-51	0	-53	3	-51	5	-57	0	-56	0	-57	0	-54	2	-53	3	-50	0	-54	3	-54	4	-52	1	-54	3	-53	8	-54	0	-54	2	-54	3	-53	7	-54	1	-53	1	-53	5	-53	7	-53	3	-53	1	-53	1
-50	0	-52	0	-50	6	-56	0	-55	0	-56	1	-53	3	-52	4	-49	0	-53	1	-53	7	-51	3	-53	3	-52	2	-53	0	-53	4	-53	3	-52	0	-53	0	-52	2	-52	1	-52	3	-52	0	-52	0	-52	1
-49	3	-51	2	-49	1	-55	0	-54	0	-55	0	-52	1	-51	2	-48	0	-52	0	-52	2	-50	3	-52	2	-51	0	-52	1	-52	6	-52	3	-51	0	-52	1	-51	2	-51	1	-51	2	-51	3	-51	0	-51	3
-48	1	-50	3	-48	0	-54	0	-53	0	-54	0	-51	1	-50	0	-47	0	-51	1	-51	3	-49	6	-51	1	-50	4	-51	6	-51	9	-51	1	-50	0	-51	2	-50	4	-50	2	-50	2	-50	2	-50	2	-50	0
-47	0	-49	1	-47	3	-53	0	-52	0	-53	0	-50	3	-49	4	-46	0	-50	2	-50	0	-48	2	-50	0	-49	3	-50	1	-50	4	-50	10	-49	3	-50	10	-49	0	-49	0	-49	3	-49	4	-49	0	-49	0
-46	0	-48	2	-46	2	-52	1	-51	1	-52	2	-49	1	-48	2	-45	0	-49	2	-49	5	-47	0	-49	0	-48	2	-49	1	-49	2	-49	3	-48	0	-49	2	-48	5	-48	3	-48	1	-48	0	-48	0	-48	1
-45	2	-47	1	-45	1	-51	2	-50	0	-51	0	-48	0	-47	0	-44	0	-48	4	-48	2	-46	0	-48	1	-47	1	-48	0	-48	0	-48	3	-47	1	-48	1	-47	3	-47	4	-47	2	-47	4	-47	1	-47	3
-44	6	-46	0	-44	7	-50	0	-49	1	-50	2	-47	1	-46	0	-43	0	-47	3	-47	7	-45	0	-47	6	-46	4	-47	3	-47	2	-47	6	-46	1	-47	3	-46	1	-46	2	-46	0	-46	5	-46	0	-46	0
-43	1	-45	1	-43	3	-49	0	-48	5	-49	0	-46	1	-45	1	-42	0	-46	3	-46	1	-44	2	-46	0	-45	4	-46	1	-46	1	-46	0	-45	2	-46	2	-45	2	-45	2	-45	9	-45	4	-45	2	-45	4
-42	0	-44	2	-42	2	-48	4	-47	2	-48	4	-45	0	-44	0	-41	0	-45	2	-45	3	-43	2	-45	4	-44	3	-45	5	-45	4	-45	2	-44	1	-45	1	-44	1	-44	2	-44	5	-44	1	-44	2	-44	0
-41	1	-43	3	-41	0	-47	5	-46	2	-47	3	-44	3	-43	1	-40	0	-44	3	-44	4	-42	2	-44	9	-43	1	-44	2	-44	3	-44	3	-43	1	-44	1	-43	0	-43	4	-43	0	-43	3	-43	2	-43	1
-40	0	-42	0	-40	1	-46	0	-45	0	-46	5	-43	0	-42	1	-39	2	-43	0	-43	0	-41	3	-43	3	-42	1	-43	5	-43	0	-43	4	-42	5	-43	0	-42	0	-42	0	-42	5	-42	1	-42	4	-42	2
-39	0	-41	3	-39	1	-45	2	-44	4	-45	5	-42	0	-41	0	-38	0	-42	1	-42	1	-40	1	-42	7	-41	8	-42	1	-42	6	-42	6	-41	2	-42	2	-41	0	-41	2	-41	4	-41	3	-41	5	-41	2
-38	4	-40	2	-38	4	-44	1	-43	5	-44	5	-41	1	-40	3	-37	0	-41	1	-41	2	-39	6	-41	3	-40	0	-41	2	-41	5	-41	12	-40	3	-41	3	-40	1	-40	3	-40	6	-40	4	-40	1	-40	0
-37	0	-39	1	-37	6	-43	1	-42	5	-43	0	-40	0	-39	0	-36	0	-40	1	-40	1	-38	2	-40	2	-39	4	-40	1	-40	0	-40	4	-39	2	-40	3	-39	1	-39	1	-39	4	-39	3	-39	2	-39	0
-36	3	-38	0	-36	0	-42	2	-41	0	-42	16	-39	0	-38	2	-35	0	-39	1	-39	5	-37	3	-39	5	-38	5	-39	3	-39	2	-39	3	-38	8	-39	3	-38	5	-38	0	-38	3	-38	3	-38	2	-38	0
-35	2	-37	4	-35	4	-41	0	-40	6	-41	4	-38	3	-37	1	-34	0	-38	5	-38	1	-36	2	-38	3	-37	1	-38	6	-38	5	-38	2	-37	4	-38	1	-37	2	-37	0	-37	0	-37	1	-37	5	-37	0
-34	2	-36	1	-34	4	-40	6	-39	15	-40	6	-37	0	-36	0	-33	0	-37	2	-37	1	-35	3	-37	3	-36	0	-37	4	-37	0	-37	7	-36	0	-37	4	-36	0	-36	4	-36	1	-36	0	-36	2	-36	0
-33	2	-35	3	-33	1	-39	7	-38	18	-39	13	-36	1	-35	1	-32	1	-36	0	-36	2	-34	4	-36	3	-35	0	-36	0	-36	0	-36	0	-35	1	-36	0	-35	3	-35	1	-35	3	-35	3	-35	5	-35	2
-32	2	-34	0	-32	1	-38	6	-37	17	-38	13	-35	0	-34	2	-31	0	-35	6	-35	0	-33	2	-35	7	-34	3	-35	2	-35	3	-35	4	-34	9	-35	0	-34	0	-34	1	-34	9	-34	0	-34	4	-34	1
-31	2	-33	3	-31	2	-37	3	-36	1	-37	14	-34	0	-33	2	-30	0	-34	0	-34	1	-32	2	-34	1	-33	1	-34	0	-34	2	-34	0	-33	2	-34	3	-33	0	-33	8	-33	6	-33	3	-33	1	-33	0
-30	0	-32	4	-30	1	-36	3	-35	7	-36	14	-33	2	-32	0	-29	0	-33	1	-33	7	-31	2	-33	7	-32	0	-33	2	-33	1	-33	2	-32	4	-33	2	-32	0	-32	3	-32	2	-32	2	-32	0	-32	0
-29	0	-31	0	-29	1	-35	3	-34	31	-35	11	-32	0	-31	1	-28	0	-32	2	-32	0	-30	4	-32	2	-31	2	-32	4	-32	1	-32	0	-31	2	-32	5	-31	3	-31	1	-31	1	-31	3	-31	1	-31	0
-28	3	-30	2	-28	4	-34	15	-33	25	-34	24	-31	1	-30	5	-27	0	-31	2	-31	0	-29	4	-31	3	-30	1	-31	12	-31	1	-31	3	-30	8	-31	1	-30	0	-30	3	-30	8	-30	4	-30	1	-30	0
-27	0	-29	2	-27	1	-33	22	-32	9	-33	52	-30	3	-29	1	-26	0	-30	0	-30	5	-28	1	-30	5	-29	5	-30	1	-30	3	-30	5	-29	0	-30	3	-29	2	-29	3	-29	1	-29	2	-29	1	-29	1
-26	0	-28	2	-26	0	-32	4	-31	7	-32	18	-29	0	-28	4	-25	0	-29	2	-29	4	-27	2	-29	0	-28	3	-29	6	-29	6	-29	5	-28	2	-29	8	-28	0	-28	1	-28	7	-28	3	-28	16	-28	2
-25	0	-27	0	-25	6	-31	11	-30	18	-31	18	-28	3	-27	1	-24	0	-28	2	-28	4	-26	1	-28	3	-27	3	-28	1	-28	4	-28	10	-27	2	-28	3	-27	2	-27	0	-27	4	-27	5	-27	1	-27	0
-24	4	-26	1	-24	1	-30	12	-29	17	-30	25	-27	2	-26	0	-23	0	-27	4	-27	3	-25	1	-27	3	-26	2	-27	6	-27	4	-27	1	-26	10	-27	5	-26	11	-26	2	-26	1	-26	3	-26	0	-26	5
-23	7	-25	0	-23	1	-29	14	-28	59	-29	18	-26	3	-25	3	-22	0	-26	1	-26	0	-24	0	-26	6	-25	3	-26	1	-26	10	-26	13	-25	1	-26	0	-25	0	-25	4	-25	2	-25	5	-25	8	-25	4
-22	2	-24	1	-22	1	-28	27	-27	14	-28	72	-25	1	-24	7	-21	0	-25	3	-25	1	-23	3	-25	4	-24	1	-25	0	-25	4	-25	5	-24	3	-25	0	-24	1	-24	1	-24	2	-24	1	-24	4	-24	0
-21	1	-23	2	-21	8	-27	12	-26	26	-27	24	-24	1	-23	2	-20	0	-24	4	-24	1	-22	2	-24	1	-23	2	-24	5	-24	2	-24	7	-23	1	-24	3	-23	5	-23	2	-23	0	-23	7	-23	5	-23	1
-20	6	-22	1	-20	7	-26	9	-25	66	-26	34	-23	5	-22	1	-19	0	-23	1	-23	0	-21	0	-23	5	-22	5	-23	4	-23	4	-23	8	-22	7	-23	5	-22	2	-22	7	-22	7	-22	3	-22	0	-22	0
-19	2	-21	4	-19	2	-25	30	-24	54	-25	85	-22	3	-21	4	-18	0	-22	0	-22	2	-20	2	-22	6	-21	7	-22	1	-22	4	-22	9	-21	3	-22	4	-21	1	-21	3	-21	9	-21	4	-21	6	-21	7
-18	0	-20	2	-18	4	-24	33	-23	72	-24	40	-21	8	-20	4	-17	0	-21	3	-21	4	-19	1	-21	8	-20	4	-21	3	-21	10	-21	9	-20	4	-21	4	-20	2	-20	0	-20	10	-20	0	-20	3	-20	7
-17	2	-19	12	-17	4	-23	35	-22	34	-23	80	-20	5	-19	6	-16	0	-20	1	-20	1	-18	1	-20	5	-19	7	-20	6	-20	2	-20	3	-19	8	-20	4	-19	1	-19	6	-19	6	-19	15	-19	6	-19	6
-16	8	-18	2	-16	8	-22	22	-21	66	-22	56	-19	4	-18	7	-15	0	-19	4	-19	3	-17	1	-19	6	-18	0	-19	4	-19	11	-19	14	-18	5	-19	2	-18	1	-18	3	-18	7	-18	8	-18	1	-18	1
-15	3	-17	5	-15	2	-21	34	-20	64	-21	83	-18	3	-17	1	-14	0	-18	1	-18	4	-16	4	-18	5	-17	3	-18	5	-18	7	-18	7	-17	0	-18	1	-17	7	-17	3	-17	5	-17	10	-17	9	-17	3
-14	10	-16	4	-14	13	-20	21	-19	71	-20	75	-17	3	-16	3	-13	0	-17	2	-17	4	-15	1	-17	5	-16	6	-17	4	-17	4	-17	11	-16	5	-17	2	-16	4	-16	3	-16	11	-16	6	-16	4	-16	4
-13	0	-15	1	-13	2	-19	44	-18	58	-19	97	-16	8	-15	2	-12	0	-16	7	-16	7	-14	3	-16	8	-15	4	-16	6	-16	2	-16	6	-15	1	-16	2	-15	7	-15	1	-15	17	-15	14	-15	8	-15	7
-12	0	-14	9	-12	0	-18	31	-17	41	-18	64	-15	5	-14	31	-11	0	-15	1	-15	0	-13	1	-15	4	-14	11	-15	2	-15	2	-15	4	-14	6	-15	3	-14	4	-14	9	-14	70	-14	67	-14	31	-14	10
-11	0	-13	0	-11	5	-17	27	-16	79	-17	64	-14	42	-13	3	-10	0	-14	28	-14	19	-12	0	-14	25	-13	3	-14	6	-14	11	-14	43	-13	0	-14	8	-13	0	-13	1	-13	6	-13	7	-13	0	-13	0
-10	6	-12	0	-10	4	-16	49	-15	78	-16	112	-13	0	-12	9	-9	0	-13	0	-13	1	-11	5	-13	0	-12	0	-13	0	-13	0	-13	0	-12	0	-13	3	-12	0	-12	0	-12	12	-12	0	-12	4	-12	1
-9	0	-11	0	-9	0	-15	55	-14	585	-15	115	-12	0	-11	1	-8	0	-12	1	-12	0	-10	4	-12	9	-11	11	-12	0	-12	1	-12	1	-11	2	-12	3	-11	1	-11	1	-11	33	-11	6	-11	6	-11	5
-8	0	-10	0	-8	2	-14	327	-13	60	-14	694	-11	9	-10	9	-7	0	-11	2	-11	0	-9	1	-11	8	-10	3	-11	1	-11	9	-11	5	-10	0	-11	1	-10	0	-10	2	-10	12	-10	18	-10	13	-10	5
-7	2	-9	0	-7	2	-13	33	-12	81	-13	89	-10	9	-9	6	-6	2	-10	7	-10	4	-8	6	-10	1	-9	3	-10	2	-10	1	-10	3	-9	0	-10	1	-9	1	-9	0	-9	2	-9	6	-9	6	-9	5
-6	7	-8	0	-6	3	-12	33	-11	169	-12	88	-9	3	-8	5	-5	2	-9	5	-9	0	-7	3	-9	1	-8	1	-9	0	-9	2	-9	13	-8	2	-9	4	-8	1	-8	3	-8	8	-8	10	-8	2	-8	12
-5	0	-7	5	-5	3	-11	91	-10	177	-11	165	-8	5	-7	6	-4	1	-8	1	-8	1	-6	3	-8	9	-7	13	-8	4	-8	11	-8	19	-7	6	-8	2	-7	0	-7	0	-7	24	-7	7	-7	10	-7	9
-4	1	-6	0	-4	0	-10	76	-9	118	-10	139	-7	5	-6	1	-3	2	-7	13	-7	3	-5	3	-7	13	-6	11	-7	6	-7	9	-7	37	-6	9	-7	3	-6	1	-6	2	-6	16	-6	6	-6	18	-6	10
-3	1	-5	3	-3	1	-9	62	-8	125	-9	113	-6	7	-5	14	-2	3	-6	3	-6	5	-4	2	-6	7	-5	15	-6	2	-6	3	-6	11	-5	3	-6	11	-5	8	-5	0	-5	11	-5	15	-5	6	-5	1
-2	8	-4	0	-2	4	-8	58	-7	262	-8	153	-5	8	-4	8	-1	9	-5	2	-5	4	-3	7	-5	8	-4	20	-5	0	-5	7	-5	4	-4	4	-5	0	-4	2	-4	0	-4	52	-4	57	-4	39	-4	5
-1	193	-3	3	-1	257	-7	117	-6	210	-7	258	-4	16	-3	4	0	2222	-4	13	-4	14	-2	22	-4	9	-3	0	-4	7	-4	7	-4	30	-3	0	-4	5	-3	1	-3	5	-3	26	-3	7	-3	4	-3	6
0	50538	-2	5	0	54901	-6	77	-5	167	-6	203	-3	5	-2	17	1	2	-3	0	-3	0	-1	108	-3	12	-2	31	-3	2	-3	14	-3	11	-2	13	-3	9	-2	11	-2	20	-2	89	-2	91	-2	38	-2	24
1	49	-1	243	1	73	-5	69	-4	320	-5	164	-2	28	-1	205	2	0	-2	21	-2	15	0	26504	-2	56	-1	572	-2	46	-2	32	-2	61	-1	289	-2	12	-1	231	-1	270	-1	425	-1	396	-1	246	-1	214
2	1	0	56352	2	1	-4	152	-3	125	-4	318	-1	305	0	40988	3	0	-1	275	-1	231	1	72	-1	630	0	126300	-1	485	-1	817	-1	887	0	71801	-1	349	0	57308	0	69317	0	80509	0	67299	0	42505	0	34381
3	0	1	52	3	1	-3	67	-2	296	-3	107	0	54013	1	118	4	0	0	59916	0	49217	2	9	0	150537	1	250	0	102553	0	134827	0	192313	1	179	0	75902	1	105	1	114	1	348	1	273	1	202	1	129
4	0	2	1	4	0	-2	167	-1	424	-2	332	1	96	2	15	5	0	1	121	1	95	3	2	1	325	2	42	1	212	1	249	1	390	2	17	1	143	2	0	2	2	2	35	2	55	2	10	2	11
5	0	3	0	5	0	-1	290	0	10336	-1	562	2	12	3	0	6	0	2	13	2	9	4	0	2	8	3	0	2	11	2	21	2	0	3	0	2	2	3	0	3	2	3	0	3	3	3	0	3	2
6	0	4	0	6	0	0	5427	1	466	0	11758	3	0	4	0	7	0	3	0	3	0	5	0	3	0	4	0	3	0	3	0	3	0	4	0	3	0	4	0	4	0	4	0	4	5	4	0	4	0
7	0	5	0	7	0	1	278	2	88	1	451	4	0	5	0	8	0	4	1	4	0	6	0	4	0	5	0	4	0	4	1	4	0	5	0	4	0	5	0	5	0	5	0	5	0	5	0	5	0
8	0	6	0	8	0	2	34	3	2	2	95	5	0	6	0	9	0	5	0	5	0	7	0	5	0	6	0	5	0	5	0	5	0	6	0	5	0	6	0	6	0	6	0	6	0	6	0	6	0
9	0	7	0	9	0	3	3	4	1	3	1	6	0	7	0	10	0	6	0	6	0	8	0	6	0	7	0	6	0	6	0	6	0	7	0	6	0	7	0	7	0	7	0	7	0	7	0	7	0
10	0	8	0	10	0	4	0	5	1	4	1	7	0	8	0	11	0	7	0	7	0	9	0	7	0	8	0	7	0	7	0	7	0	8	0	7	0	8	0	8	0	8	0	8	1	8	0	8	0
11	0	9	0	11	0	5	0	6	0	5	0	8	0	9	0	12	0	8	0	8	0	10	0	8	0	9	0	8	0	8	0	8	0	9	0	8	0	9	0	9	0	9	0	9	0	9	0	9	0
12	0	10	0	12	0	6	0	7	0	6	3	9	0	10	0	13	0	9	0	9	0	11	0	9	0	10	0	9	0	9	0	9	0	10	0	9	0	10	0	10	0	10	0	10	0	10	0	10	0
13	0	11	0	13	0	7	0	8	0	7	0	10	0	11	0	14	0	10	0	10	0	12	0	10	0	11	0	10	0	10	0	10	0	11	0	10	0	11	0	11	0	11	0	11	0	11	0	11	0
14	0	12	0	14	0	8	0	9	0	8	0	11	0	12	0	15	0	11	0	11	0	13	0	11	0	12	0	11	0	11	0	11	0	12	0	11	0	12	0	12	0	12	0	12	0	12	0	12	0
15	0	13	0	15	0	9	0	10	0	9	0	12	0	13	0			12	0	12	0	14	0	12	0	13	0	12	0	12	0	12	0	13	0	12	0	13	0	13	0	13	0	13	0	13	0	13	0
		14	2			10	0	11	0	10	0	13	0	14	0			13	0	13	0	15	0	13	0	14	0	13	0	13	0	13	0	14	0	13	0	14	0	14	0	14	0	14	0	14	0	14	0
		15	0			11	0	12	0	11	0	14	0	15	0			14	0	14	0			14	0	15	0	14	0	14	0	14	0	15	0	14	0	15	0	15	0	15	0	15	0	15	0	15	0
						12	0	13	0	12	0	15	0					15	0	15	0			15	0			15	0	15	0	15	0			15	0			16	1
						13	0	14	0	13	0
						14	0	15	0	14	0
						15	0			15	0
[truncated: 238 more columns]

[truncated: 7 more sheets: SaCas9--hybrids n2v and n10, NmeCas9--hybrids n2v and n10, St1Cas9--hybrids n2v and n10, SpCas9-off target, SaCas9-off target, NmeCas9-off target, St1Cas9-off target]
